# Supplementary material for: WEE1 inhibitors synergise with mRNA translation defects via activation of the kinase GCN2
Source: Nat Commun. 2025 Oct 9;16:8983. doi: 10.1038/s41467-025-64050-5 (PMC12511557; doi:10.1038/s41467-025-64050-5)
Supplement: Supplementary file 3 — Supplementary Data 1 [file 41467_2025_64050_MOESM3_ESM.xlsx]

## Sheet: 20200817_DNA_repair_CRISPRi_lib
gene	perfect match sgRNA	sequence
ABL1	ABL1_-_133589216.23-ENST00000372348.2	GCAAAGCAGAGAAGCGAGAG
ABL1	ABL1_-_133589228.23-ENST00000372348.2	GGCGAGAGCGGCCACTAGTT
ACD	ACD_+_67694124.23-P1P2	GATCCGCTGGGTGTAGCCGT
ACD	ACD_-_67694143.23-P1P2	GTCCCCACGGCTACACCCAG
ACER2	ACER2_+_19409007.23-P1P2	GCTGCTGCGGAGGCAAAACG
ACER2	ACER2_-_19409274.23-P1P2	GGCGTCTGGAAGCTGGACGT
ACKR3	ACKR3_+_237478500.23-P1	GTCCTGGCTGTGCTGTGCGC
ACKR3	ACKR3_-_237476493.23-P2	GGCCCGGCCGTGCGTGAGTG
ACKR3	ACKR3_-_237476505.23-P2	GGTGAGTGCGGAACAAGTCT
ACKR3	ACKR3_-_237478615.23-P1	GTCTGCTCGGAAAGAAGGCA
ACRC	ACRC_-_70798359.23-P1P2	GCTGCTGCCGGCCACGCCAG
ACRC	ACRC_-_70798376.23-P1P2	GAGAGGCTGCAACACCAGGT
ACTB	ACTB_+_5570130.23-P1P2	GAAGCCCGGCCAGCCGACCG
ACTB	ACTB_-_5570191.23-P1P2	GACGGGCGGCGGATCGGCAA
ACTL6A	ACTL6A_+_179280755.23-P1P2	GTTCCACCGCCACCCACCTC
ACTL6A	ACTL6A_-_179280784.23-P1P2	GGGGTGGCGGTGGAAGTTAA
ACTL6B	ACTL6B_+_100253966.23-P1P2	GCAGCGGGCACTATGAGCGG
ACTL6B	ACTL6B_+_100253969.23-P1P2	GGCGCAGCGGGCACTATGAG
ACTR1A	ACTR1A_+_104262449.23-P1P2	GGTGTCAGTGGCGCTAGCGG
ACTR1A	ACTR1A_+_104262452.23-P1P2	GTGCGTGTCAGTGGCGCTAG
ACTR2	ACTR2_-_65454953.23-P1P2	GAAAAGTTGGGCCGAAGGAG
ACTR2	ACTR2_-_65454971.23-P1P2	GGGGGCCGGGAAGACGCAAG
ACTR3	ACTR3_+_114648069.23-P1P2	GTCCCAGGAGGGAGAAACGA
ACTR3	ACTR3_+_114648124.23-P1P2	GAGAAAGCCGCTGGGAGGGT
ACTR5	ACTR5_+_37377152.23-P1P2	GACTGGGTCCGGTGCGGCAC
ACTR5	ACTR5_-_37377178.23-P1P2	GGCCGCACCGGACCCAGTGC
ACTR6	ACTR6_-_100594606.23-P1P2	GCGGAAAGGGAAAACAACTA
ACTR6	ACTR6_-_100594617.23-P1P2	GAACAACTACGGCTGCGGTG
ACTR8	ACTR8_+_53916142.23-P1P2	GGCTGAGGCGAGAGGTTGGT
ACTR8	ACTR8_+_53916157.23-P1P2	GAGTCGTGGCTGCAGCGCTG
ADAMTSL4	ADAMTSL4_+_150521916.23-P1P2	GGCGCCCAGGCGCTCTCTCC
ADAMTSL4	ADAMTSL4_-_150521934.23-P1P2	GTTGCCTGGAGAGAGCGCCT
ADARB1	ADARB1_+_46494897.23-P1P2	GGCCGAGCGCCGGAGCAGAC
ADARB1	ADARB1_-_46494561.23-P1P2	GggcggccAAGCGGCCAGGT
ADH5	ADH5_+_100009684.23-P1P2	GCCCAGCGAGCGGCTCAGAG
ADH5	ADH5_+_100009821.23-P1P2	GCGAGGTAGGGCCCGTTGAG
ADORA2A	ADORA2A_-_24819888.23-P1P2	GGCCGGAGCCGGAGACCCAG
ADORA2A	ADORA2A_-_24819903.23-P1P2	GCCAGCGGCCGCCGAGACAG
ADPRHL2	ADPRHL2_+_36554555.23-P1P2	GTCGGAAGCGCGAGAGGGAG
ADPRHL2	ADPRHL2_-_36554523.23-P1P2	GCGGATGGCCGCAGCGGCGA
AEN	AEN_-_89164606.23-P1P2	GAGACCGGAAGAGACACGCG
AEN	AEN_-_89164638.23-P1P2	GGATCCAGGACCCTGCACCG
AHCTF1	AHCTF1_+_247094988.23-P1P2	GGTGTGAGCCCGGCCCGTGG
AHCTF1	AHCTF1_-_247095134.23-P1P2	GAGGCCTGCAGACCGCTCAG
AHR	AHR_+_17338317.23-P1P2	GGTTCTGAGCTGGCGGTCCG
AHR	AHR_-_17338343.23-P1P2	GGACCGCCAGCTCAGAACAG
AICDA	AICDA_+_8765359.23-P1P2	GGACACTCTGGACACCACTA
AICDA	AICDA_+_8765390.23-P1P2	GTTCTGGCCTGAGACTTGCA
AIM2	AIM2_+_159046458.23-P1P2	GAAGCTCTCTGAAAAGAAGG
AIM2	AIM2_-_159046491.23-P1P2	GCAGAGAGCTTAACTAGCAG
AIMP1	AIMP1_+_107237731.23-P1P2	GACATGAAGCGGAGGACCAC
AIMP1	AIMP1_+_107237742.23-P1P2	GCGACGTCACTCACATGAAG
AIMP2	AIMP2_+_6048922.23-P1P2	GAAACCGTCAGAGGTCACGA
AIMP2	AIMP2_-_6048940.23-P1P2	GTCTCCGTCGTGACCTCTGA
AJUBA	AJUBA_+_23451323.23-P1P2	GCTAGGAAGTCAGGGCCCCG
AJUBA	AJUBA_+_23451722.23-P1P2	GGCGTGAACAGATAGACCTG
AK1	AK1_+_130639940.23-P1P2	GGCCGCCGCGAGGACGGGCA
AK1	AK1_-_130639906.23-P1P2	GGCGGGCACGCACTGACCTG
AKAP8	AKAP8_+_15490555.23-P1P2	GAGTAAACGGGGCTGCTGGT
AKAP8	AKAP8_+_15490566.23-P1P2	GTGTGGTCGCCTAGTAAACG
AKTIP	AKTIP_+_53536913.23-P1P2	GCGGCCGCAGTGGGACACGG
AKTIP	AKTIP_+_53537096.23-P1P2	GAGATGCTGTCGGGCCGCGG
ALDH16A1	ALDH16A1_+_49956535.23-P1P2	GCGGGGCGCTCTGTGTTAAG
ALDH16A1	ALDH16A1_-_49956532.23-P1P2	GTGTCGCTCTTCGGACCTCA
ALDH18A1	ALDH18A1_+_97416133.23-P1P2	GAGGGCGCGCTGCAAGACCG
ALDH18A1	ALDH18A1_+_97416448.23-P1P2	GTCATCGTGCGGGACGTGGA
ALDH1A1	ALDH1A1_-_75567897.23-P1P2	GTGAGTAGGACAGGTAAGTC
ALDH1A1	ALDH1A1_-_75567941.23-P1P2	GGATTCGGCTCCTGGAACAC
ALDH1A2	ALDH1A2_+_58357872.23-P1P2	GCCCGCACTGCCCCACGCCG
ALDH1A2	ALDH1A2_-_58357877.23-P1P2	GGCCGGGTGTCCCTAGCCCG
ALDH1A3	ALDH1A3_+_101438401.23-P2	GGCCCCAGCAAAGCCCAGGA
ALDH1A3	ALDH1A3_-_101419642.23-P1	GCCGTGCGGCGGCTGGGAGT
ALDH1A3	ALDH1A3_-_101419689.23-P1	GCCCGACTTCGGGGAGGCAG
ALDH1A3	ALDH1A3_-_101438643.23-P2	GGGCTTGAGTGGCACCTGAG
ALDH1B1	ALDH1B1_+_38392764.23-P1P2	GCCGGTTCAGGATCACGCTT
ALDH1B1	ALDH1B1_+_38392957.23-P1P2	GTAGCGTCACCCAGAGGCGG
ALDH1L1	ALDH1L1_-_125899333.23-P1P2	GACTCACCGCGCGCAGGAGT
ALDH1L1	ALDH1L1_-_125899391.23-P1P2	GGCAGCCCCGAAACTGAGGT
ALDH1L2	ALDH1L2_+_105477985.23-P1P2	GACAGAGAGACCTCAGAGGA
ALDH1L2	ALDH1L2_-_105478237.23-P1P2	GTGGAGAGGAGCGCTAGCAC
ALDH2	ALDH2_+_112204778.23-P1P2	GGCAGCGCGCAACATCGCAG
ALDH2	ALDH2_+_112204799.23-P1P2	GAGGCGGGGCCCGAAGCGGG
ALDH3A1	ALDH3A1_+_19651582.23-P1P2	GGAGCCCCAGTTACCGGGAG
ALDH3A1	ALDH3A1_-_19651612.23-P1P2	GGTAACTGGGGCTCCTGGAA
ALDH3A2	ALDH3A2_+_19552078.23-P1P2	GGAGTCCCACTGCCAGTCGG
ALDH3A2	ALDH3A2_-_19552119.23-P1P2	GTCAGCGGGCGTGGAGGTCG
ALDH3B1	ALDH3B1_+_67777809.23-P1P2	GGCTGTCCCGCTCTGCCTGG
ALDH3B1	ALDH3B1_+_67777830.23-P1P2	GGCCAAGCTGCCCTTCCTCC
ALDH3B2	ALDH3B2_+_67442058.23-P1P2	GCAGGCGTGGGCACGGGAGT
ALDH3B2	ALDH3B2_+_67442070.23-P1P2	GTTACCCCATTGCCAGGCGT
ALDH4A1	ALDH4A1_-_19228972.23-P1P2	GTCACCCGGCCCCGGTCCAG
ALDH4A1	ALDH4A1_-_19229032.23-P1P2	GCAGCATCTCGGGTTAGAAG
ALDH5A1	ALDH5A1_+_24495207.23-P1P2	GGCCATGGCCCGGGCAACGA
ALDH5A1	ALDH5A1_+_24495537.23-P1P2	GCAGCGGCAGAAAGCCTCGT
ALDH6A1	ALDH6A1_+_74551090.23-P1P2	GGGGCGGCCGAGAGCCATGG
ALDH6A1	ALDH6A1_+_74551093.23-P1P2	GCTAGGGCGGCCGAGAGCCA
ALDH7A1	ALDH7A1_+_125930884.23-P1P2	GGAGTCCCGGGCTCAGTATG
ALDH7A1	ALDH7A1_-_125930901.23-P1P2	GGGCGCCACATACTGAGCCC
ALDH8A1	ALDH8A1_+_135271208.23-P1P2	GGCTCAGTCGTAAAGAGGAA
ALDH8A1	ALDH8A1_-_135271197.23-P1P2	GGTTTGTTCCAGCCATAGCA
ALDH9A1	ALDH9A1_-_165667740.23-P1P2	GTCATGGCGGCGACAGGAGA
ALDH9A1	ALDH9A1_-_165667800.23-P1P2	GCTGCTCGGAGAAACATGAG
ALKBH1	ALKBH1_+_78174341.23-P1P2	GGGGTATAGGCCGCGAGATG
ALKBH1	ALKBH1_-_78174295.23-P1P2	GTCCGAAAGGCGTCCTCCCC
ALKBH2	ALKBH2_+_109531240.23-P1P2	GAGGCCACCAGGGTGACTGC
ALKBH2	ALKBH2_+_109531250.23-P1P2	GTCCCACCACGAGGCCACCA
ALKBH3	ALKBH3_+_43902434.23-P1P2	GGCAAACCCGGTAGGACTTG
ALKBH3	ALKBH3_-_43902421.23-P1P2	GAGACTGCGGAGTGGGTCAG
ALKBH5	ALKBH5_-_18087161.23-P1P2	GTGAGGAGCCCGCTAAGGAG
ALKBH5	ALKBH5_-_18087178.23-P1P2	GAGCGGCGCTGGCGGACGTC
ALKBH7	ALKBH7_+_6372803.23-P1P2	GGGAGCGGGGTCATGAGAGA
ALKBH7	ALKBH7_+_6372823.23-P1P2	GCCAGTCCCGGCCATAATCC
ALKBH8	ALKBH8_+_107436405.23-P1P2	GGGCGTGCAAGTATCCGCTG
ALKBH8	ALKBH8_+_107436425.23-P1P2	GTGGCCGCGCCCAGGGGAGA
ALMS1	ALMS1_+_73612991.23-P1P2	GAGATCCTCGGGCTCCATGT
ALMS1	ALMS1_-_73612999.23-P1P2	GCCAGAGCGAGACACCAACA
ALOX15B	ALOX15B_-_7942393.23-P1P2	GAGTCAGTGGCAATAACCAG
ALOX15B	ALOX15B_-_7942419.23-P1P2	GAACCAGGCGTGTCCCAGGG
AMN1	AMN1_-_31881912.23-P1P2	GAGGGTAGACTCACAGATCC
AMN1	AMN1_-_31881933.23-P1P2	GGAGCTGACTGACCCGCCGT
ANAPC10	ANAPC10_+_146019314.23-P1P2	GTGGCGAAGCCAGCTGCTGG
ANAPC10	ANAPC10_+_146019317.23-P1P2	GCGTTGGCGAAGCCAGCTGC
ANAPC11	ANAPC11_+_79849685.23-P1P2	GGCCCTTCCGTTGGCAGCGC
ANAPC11	ANAPC11_-_79849637.23-P1P2	GGACTCGGCGGGCGCTGTTG
ANAPC13	ANAPC13_+_134204787.23-P1P2	GCGGTGGCCGGGTGCCGGTA
ANAPC13	ANAPC13_-_134204795.23-P1P2	GGGGCGCTGGAAACCCTTAC
ANAPC15	ANAPC15_+_71823713.23-P1P2	GAGCGCTTCCGGGTCGCCGC
ANAPC15	ANAPC15_-_71823727.23-P1P2	GGCTGCTGCCGGCGGCGACC
ANAPC16	ANAPC16_+_73975790.23-P1P2	GGTGTTCGCCCCCCAACAGA
ANAPC16	ANAPC16_+_73975820.23-P1P2	GGGCTGCGCTCACCACGACG
ANAPC1	ANAPC1_-_112641691.23-P1P2	GGAAGAACGGGCAACAGCAG
ANAPC1	ANAPC1_-_112641707.23-P1P2	GCAGCGGGCTCGAGTGCTAA
ANAPC2	ANAPC2_+_140082980.23-P1P2	GCGGAGTCGGTGGGTGCAGA
ANAPC2	ANAPC2_+_140082989.23-P1P2	GAGCGAATCTCGGAGTCGGT
ANAPC4	ANAPC4_+_25378934.23-P1P2	GCCCCACCGGCAGACTAACA
ANAPC4	ANAPC4_-_25378954.23-P1P2	GGCCGTGTTAGTCTGCCGGT
ANAPC5	ANAPC5_+_121790181.23-P1P2	GGCCTTGTGGTGACAACTGG
ANAPC5	ANAPC5_-_121790201.23-P1P2	GGCCGCCAGTTGTCACCACA
ANAPC7	ANAPC7_+_110841268.23-P1P2	GGGCGGCGGTCTGGGAGCGG
ANAPC7	ANAPC7_-_110841548.23-P1P2	GGGTCCATCGGGTCCACACG
ANK3	ANK3_+_62149513.23-P1P2	GCACTCTCCTGTAAAGGTTC
ANK3	ANK3_+_62149538.23-P1P2	GTACGGTAAATGCATTACGA
ANKLE1	ANKLE1_+_17392722.23-P1P2	GGGCCTCCGAGCACATGCCC
ANKLE1	ANKLE1_-_17392727.23-P1P2	GTGCGCTTCGGACCCAGCCA
ANKLE2	ANKLE2_+_133338375.23-P1P2	Gccgggcggcggcgatgctg
ANKLE2	ANKLE2_+_133338404.23-P1P2	Gcggggcgcgggcttctcgg
ANKRD28	ANKRD28_+_15839382.23-P1P2	GTCCGTTGGAATGCTTCTGT
ANKRD28	ANKRD28_-_15839402.23-P1P2	GTCCCACAGAAGCATTCCAA
ANKRD32	ANKRD32_+_93954429.23-P1P2	GCTTCCTTCGGTGGCAGCGG
ANKRD32	ANKRD32_+_93954716.23-P1P2	GTCGGTGGCAGTCCCCGCAG
ANKRD44	ANKRD44_+_198051801.23-ENST00000450567.1	GTGGTTCAGGCAATCTTCAG
ANKRD44	ANKRD44_-_198051829.23-ENST00000450567.1	GAGATTGCCTGAACCAATGG
ANKRD44	ANKRD44_-_198062864.23-ENST00000328737.2	Gaggctgtgagcagaagcta
ANKRD44	ANKRD44_-_198062882.23-ENST00000328737.2	Gagggagcctgaacatacac
ANKRD52	ANKRD52_-_56651964.23-P1P2	GGCCTAGGCCGCACATCCCC
ANKRD52	ANKRD52_-_56652125.23-P1P2	Gctccaccggggacacggag
ANKRD54	ANKRD54_+_38240313.23-P1P2	GCTGACAGCACGACTCAGGG
ANKRD54	ANKRD54_+_38240316.23-P1P2	GTCGCTGACAGCACGACTCA
ANLN	ANLN_+_36429487.23-P1P2	GACCAGCTGTCCTCTCCTCT
ANLN	ANLN_-_36429483.23-P1P2	GCAGAGGCCGAGTCCGTCAC
ANP32E	ANP32E_+_150208436.23-P1P2	GTCTCTGAGCAGCCATTGAA
ANP32E	ANP32E_-_150208476.23-P1P2	GAGACTGAGCCTCCATGACA
ANXA11	ANXA11_-_81965250.23-P1P2	GCGGGGCACTCGGGGCACTG
ANXA11	ANXA11_-_81965296.23-P1P2	GCGCCGGGCGGAAAACTCCG
ANXA1	ANXA1_+_75766778.23-P1P2	GTTCTCTGAAGATTTCACAC
ANXA1	ANXA1_-_75766840.23-P1P2	GTGCAAGAAGGTAGAGATAA
AP5S1	AP5S1_+_3801197.23-P1P2	GCGTGGCAGGAGAGCAATGG
AP5S1	AP5S1_-_3801224.23-P1P2	GTTGCTCTCCTGCCACGGAG
AP5Z1	AP5Z1_-_4815293.23-P1P2	GACCGGGGTGCGGAGCTCCT
AP5Z1	AP5Z1_-_4815338.23-P1P2	GGTTCGTGCGCGTCTGGTGG
APAF1	APAF1_-_99039071.23-P1P2	GTGACTGCTCCGCTGTCCAG
APAF1	APAF1_-_99039085.23-P1P2	GTCCAGAGGCGGAGAAGAAG
APBB1	APBB1_-_6440248.23-P1P2	GCCCCGGGCCCAGATGACGG
APBB1	APBB1_-_6440251.23-P1P2	GCGGGCCCAGATGACGGAGG
APBB2	APBB2_+_41216456.23-P1P2	GAGACTGGAGCAGAGCCGCT
APBB2	APBB2_+_41216527.23-P1P2	GGCCCGTTCTGGTCTCAAGT
APC	APC_+_112043273.23-P2	GGCAGGTCCCCCCCGAGCAG
APC	APC_+_112043639.23-P2	GACCGTAGGGTCCCGAGCAG
APC	APC_-_112073585.23-P1	GCAGCCCGCCAGGGTGTCAC
APC	APC_-_112073620.23-P1	GGTGCTGCCGGACTCGGAAA
APEX1	APEX1_+_20923418.23-P1P2	GCGTATCTGCACCGGCCCGA
APEX1	APEX1_-_20923425.23-P1P2	GGAGGAGCTAGGCTGCCATC
APEX2	APEX2_+_55026814.23-P1P2	GTCCCAGCCCGCGCCAACCT
APEX2	APEX2_+_55026846.23-P1P2	GCCACGCGCAACATCTTAAA
APITD1	APITD1_-_10490853.23-P1P2	GTGGGGAGGAAGCGGTTCTA
APITD1	APITD1_-_10490864.23-P1P2	GCGGTTCTAGGGGAGCGTGC
APLF	APLF_+_68694742.23-P1P2	GCACCGAGGGAGGGCCTCAA
APLF	APLF_-_68694726.23-P1P2	GGGCCGGGCTCTGAGAGGAC
APLP1	APLP1_-_36359489.23-P1P2	GGGAGCTCCTGTCACCGCTG
APLP1	APLP1_-_36359530.23-P1P2	GAGGGGACGTGAGGGCGCAA
APOBEC1	APOBEC1_+_7818434.23-P1P2	GAAAGGTAAAATGGATCCGG
APOBEC1	APOBEC1_+_7818491.23-P1P2	GGCACAACTTATGACTCCAG
APOBEC2	APOBEC2_+_41021194.23-P1P2	GCTGTGACAATCTCAAAGGG
APOBEC2	APOBEC2_-_41021362.23-P1P2	GGCACCAGTGGGCCCGGCAG
APOBEC3A	APOBEC3A_-_39353663.23-P1P2	GAGCAAGTCGCAAGAGCGGG
APOBEC3A	APOBEC3A_-_39353687.23-P1P2	GACAGACCAGGAACCGAGAA
APOBEC3B	APOBEC3B_+_39378603.23-P1P2	GAGCCTGACTGGGATTCGTG
APOBEC3B	APOBEC3B_-_39378432.23-P1P2	GTTCAAAAAAAGAGCGGGAC
APOBEC3C	APOBEC3C_-_39410336.23-P1P2	GCAGCGCTTCAGAAAAGAGT
APOBEC3C	APOBEC3C_-_39410342.23-P1P2	GTTCAGAAAAGAGTGGGACA
APOBEC3D	APOBEC3D_-_39410336.23-P1P2	GCAGCGCTTCAGAAAAGAGT
APOBEC3D	APOBEC3D_-_39410342.23-P1P2	GTTCAGAAAAGAGTGGGACA
APOBEC3F	APOBEC3F_+_39437128.23-P1P2	GCAGAGCAGGAAAAAGAGCC
APOBEC3F	APOBEC3F_-_39436896.23-P1P2	GGGAGGGCTGTCCTGAAACC
APOBEC3G	APOBEC3G_+_39473517.23-P1P2	GAGGAGCCTGGCTGGGAGTA
APOBEC3G	APOBEC3G_+_39473587.23-P1P2	GACCTGGGCTGGGACAGATG
APOBEC3H	APOBEC3H_+_39493488.23-P1P2	GCAGGGCAAAGAGCCTGGGT
APOBEC3H	APOBEC3H_-_39493307.23-P1P2	GTAGTGCCTCAGACAAGCAG
APOPT1	APOPT1_+_104029375.23-P1P2	GGCGAAGGCGCGGCAGAGAG
APOPT1	APOPT1_-_104029328.23-P1P2	GGTGCGCCGCGGGAGCCAGG
APPL1	APPL1_+_57261807.23-P1P2	GGGCCCGCCCTCTCCGGCAA
APPL1	APPL1_-_57261822.23-P1P2	GCTGCAGCCCTTGCCGGAGA
APPL2	APPL2_+_105629891.23-P1P2	GggccgccgcgggcACGGAG
APPL2	APPL2_-_105629866.23-P1P2	GGGCGGCCGAGAGCACTCCC
APP	APP_+_27543048.23-P1P2	GGGTAGGCGAGAGCACGCGG
APP	APP_+_27543051.23-P1P2	GAGCGGTAGGCGAGAGCACG
APTX	APTX_+_33025069.23-P2	GCGGCGCTCGTGGAATCTTC
APTX	APTX_-_33001417.23-P1	GCAGCCCAAGGTAGTAACAG
APTX	APTX_-_33001547.23-P1	GCCCAGCCAGCAGAAGAGAT
APTX	APTX_-_33025057.23-P2	GCACTCTCAGGCTCGCTGAG
AQR	AQR_+_35261872.23-P1P2	GACTTAAGGGAAGTGGACCA
AQR	AQR_-_35261877.23-P1P2	GCTCTGGGCAGCGGCAACCC
ARAP1	ARAP1_+_72433314.23-P1	GCACAAAGCAGGAAGCCTCC
ARAP1	ARAP1_+_72433345.23-P1	GTGTTGGCCACGGCTGCAGG
ARAP1	ARAP1_+_72463416.23-P2	GTGGCGGTGTAAGTCGGTGG
ARAP1	ARAP1_+_72463419.23-P2	GCGGTGGCGGTGTAAGTCGG
AREL1	AREL1_+_75179717.23-P1P2	GGGTCTGTTGGTGGGAGAGT
AREL1	AREL1_-_75179713.23-P1P2	GGCAGCACTCAGCAGAAGAC
ARF6	ARF6_+_50361360.23-P2	GAAAGGAAAAAAGCATACAT
ARF6	ARF6_+_50361377.23-P2	GTAAGGAAACTGGGCAAAAA
ARF6	ARF6_-_50359824.23-P1	GCAGCGGCGGCGGCAGAACT
ARF6	ARF6_-_50359827.23-P1	GCGGCGGCGGCAGAACTGGG
ARHGEF10	ARHGEF10_+_1772299.23-P1P2	GAAGCCCGCGAGGGGACCCA
ARHGEF10	ARHGEF10_-_1772144.23-P1P2	GGCGCGATCcgggacggacg
ARHGEF11	ARHGEF11_-_157015113.23-P1P2	GGTTGGGCTCCTCCACATCC
ARHGEF11	ARHGEF11_-_157015491.23-P1P2	GCAGGCTCGGCGCACAGGGA
ARHGEF2	ARHGEF2_-_155948140.23-P1P2	GGGACCGCGGCGAAAGGAGA
ARHGEF2	ARHGEF2_-_155948223.23-P1P2	GATTCGATCCGAGACATAAT
ARHGEF6	ARHGEF6_+_135863011.23-P1P2	GAGAAGAACAAATCGTGACA
ARHGEF6	ARHGEF6_-_135863048.23-P1P2	GTCTTCTGGATTCATTACTG
ARID1A	ARID1A_-_27022545.23-P1P2	GAAAGCGGAGAGTCACAGCG
ARID1A	ARID1A_-_27022766.23-P1P2	Gagcgagcgcagcgcagcag
ARID1B	ARID1B_+_157098803.23-P1	GCGCGCGGCCATGATcgccg
ARID1B	ARID1B_+_157100315.23-P2	GGAGGTGAGCAGCTGATTGA
ARID1B	ARID1B_-_157099145.23-P1	GCCGAGGCGGCTCTCAAGGA
ARID1B	ARID1B_-_157100366.23-P2	GCCATGATGCGGAGCTACGG
ARID2	ARID2_+_46123520.23-P1P2	GGAGCCCGGAGCCCATTCCT
ARID2	ARID2_-_46123531.23-P1P2	GCCGCCGCCGGCCGAGGAAT
ARID3A	ARID3A_+_926082.23-P1P2	GGCTCCCGGCCCCCGACCCA
ARID3A	ARID3A_-_926025.23-P1P2	GgcgccTCTTACCAATCGGG
ARL2	ARL2_+_64781852.23-P1P2	GGCCCGCGTGGTGACGCCAG
ARL2	ARL2_-_64781781.23-P1P2	GCGGAACCGCGAGGGTGGCG
ARL3	ARL3_+_104474107.23-P1P2	GTGCGTGCGAGGGACGTCGG
ARL3	ARL3_-_104474089.23-P1P2	GctgcctcccccGTTACCAG
ARL6IP5	ARL6IP5_-_69134175.23-P1P2	GCGCCGCCGCCAGATTCTGG
ARL6IP5	ARL6IP5_-_69134411.23-P1P2	GTACCCGGGACACCGATCCG
ARL8A	ARL8A_+_202113836.23-P1P2	GTTCCGGGGCAGCGAGTCGT
ARL8A	ARL8A_-_202113804.23-P1P2	GCGGTACGGCCCGGGTCCCG
ARL8B	ARL8B_+_5164015.23-P1P2	GCGACACGGGCGGACACCGG
ARL8B	ARL8B_+_5164028.23-P1P2	GTGGTGCCCCGGCGCGACAC
ASAH2	ASAH2_-_52008322.23-ENST00000395526.4	GGATGGCACTCATCATTACA
ASAH2	ASAH2_-_52008325.23-ENST00000395526.4	GGGCACTCATCATTACAAGG
ASCC1	ASCC1_-_73975670.23-P1P2	GCTGCAGGTAAACCAAGGTA
ASCC1	ASCC1_-_73975994.23-P1P2	GCTAGAAAAATGGAGAAGGT
ASCC2	ASCC2_+_30234208.23-P1P2	GCTGTCACCGTGGTcggcgg
ASCC2	ASCC2_+_30234214.23-P1P2	GAGGGAGCTGTCACCGTGGT
ASCC3	ASCC3_-_101329193.23-P1P2	GAAGACGCACAGACCCGGCG
ASCC3	ASCC3_-_101329197.23-P1P2	GCGCACAGACCCGGCGAGGA
ASF1A	ASF1A_-_119215324.23-P1P2	GAGGAGGAGGGTCAGAACTC
ASF1A	ASF1A_-_119215607.23-P1P2	GGTTCAGGTGAACAATGTAG
ASF1B	ASF1B_+_14247360.23-P1P2	GGAAGAGGCGGGAGTGGACC
ASF1B	ASF1B_-_14247349.23-P1P2	GTGGGTCCGGTGGGGTCAGT
ASH1L	ASH1L_+_155532498.23-P1P2	GAGTGAGGGACTGGACGAGG
ASH1L	ASH1L_+_155532507.23-P1P2	GCTGAGGGGTAGTGAGGGAC
ASH2L	ASH2L_-_37963062.23-P1P2	GCTCGCGAGAAGTCCAGGGG
ASH2L	ASH2L_-_37963450.23-P1P2	GCCCCTTCCGCACCTTTCAC
ASPM	ASPM_+_197115513.23-P1P2	Gggaagtgagcccgaccgag
ASPM	ASPM_-_197115391.23-P1P2	GGCCAGAGACAGCGTCCGTG
ASTE1	ASTE1_+_130745613.23-P1P2	GGAAAGCAGAGGAGGACCGG
ASTE1	ASTE1_-_130745586.23-P1P2	GTGGGACGTACGTTCCGAAA
ASUN	ASUN_+_27090863.23-P1P2	GGTGTGCTAGGAGATGATCG
ASUN	ASUN_-_27090898.23-P1P2	GTAGCACACCGGTCCTTCCC
ASZ1	ASZ1_+_117067530.23-P1P2	GAGGGCGCGCGGTGCCGACA
ASZ1	ASZ1_+_117067548.23-P1P2	GATGCGCCCGGAGAGCTGAA
ATAD5	ATAD5_+_29159040.23-P1P2	GAAGCAAGCGGACCGCAGAT
ATAD5	ATAD5_-_29159373.23-P1P2	GGGAAGCGGGGAGTATGGTG
ATCAY	ATCAY_-_3880720.23-P1P2	GTGGGAAGAAGCAGCTACCT
ATCAY	ATCAY_-_3880723.23-P1P2	GGAAGAAGCAGCTACCTCGG
ATF2	ATF2_+_176032497.23-P1P2	GCCTCTCGCGCGCTTTCCTA
ATF2	ATF2_+_176032892.23-P1P2	GAGAGAGGACGGAAGCCTGT
ATG5	ATG5_+_106773313.23-P1P2	GTAGGTGTGGTAGGAAGGAG
ATG5	ATG5_+_106773494.23-P1P2	GCCCCGCAGGACAGTGTGTC
ATMIN	ATMIN_+_81069661.23-P1P2	GGGATCAGCTcccccgccgg
ATMIN	ATMIN_+_81069685.23-P1P2	GGGGACAGCTCGCTCACCGA
ATM	ATM_-_108093813.23-P1P2	GTAGGTAGCTGCGTGGCTAA
ATM	ATM_-_108093829.23-P1P2	GTAACGGAGAAAAGAAGCCG
ATN1	ATN1_+_7036968.23-P1P2	GTGCGTCCGGCGACTCGCAC
ATN1	ATN1_+_7037039.23-P1P2	GAGCCGCGGTCCCTCCGAAA
ATP2A1	ATP2A1_-_28889826.23-P1P2	GGGTGGCCGGCTGCTCAAGT
ATP2A1	ATP2A1_-_28889833.23-P1P2	GGGCTGCTCAAGTGGGACGG
ATRIP	ATRIP_-_48488160.23-P1P2	GCACTCGCGGCGGAGGCAAG
ATRIP	ATRIP_-_48488199.23-P1P2	GGTCCAGTTCTCCGGCCTGG
ATRX	ATRX_+_77041530.23-P1P2	GGGCGCGGGGGAGCGCAGAT
ATRX	ATRX_-_77041440.23-P1P2	GTGCCTGGGCCCAGACCGCT
ATR	ATR_+_142297571.23-P1P2	GCCGGGAACCCGCGTTGGCG
ATR	ATR_-_142297649.23-P1P2	GGCCCGACGGAGCCGTGTGG
ATXN3	ATXN3_+_92572912.23-P1P2	GggttcggcgtggggGCCGT
ATXN3	ATXN3_-_92572804.23-P1P2	GCCCCACCCAGCCCTCCGAG
ATXN7	ATXN7_+_63898160.23-ENST00000538065.1	GCGCGGCCCGCGGACCGGGT
ATXN7	ATXN7_+_63898186.23-ENST00000538065.1	GAGGCGCCAGGGAGTTCCGG
ATXN7	ATXN7_-_63850049.23-ENST00000398590.3	GCCAGGAGAGGCGGGACTAG
ATXN7	ATXN7_-_63850061.23-ENST00000398590.3	GGGACTAGGGGTACCGAGGG
AUNIP	AUNIP_+_26185653.23-P1P2	GCGAAGTCGGGGACAGAGAA
AUNIP	AUNIP_-_26185881.23-P1P2	GGACGAAGCCGGCAGGACGC
AURKA	AURKA_+_54967204.23-P1P2	GCAGGTGGGAGCCGACGGGT
AURKA	AURKA_-_54967108.23-P1P2	GCGCCAAGGACACTCAGGGA
AVPI1	AVPI1_+_99446962.23-P1P2	GCCGAGGATTGGCTGTTCCG
AVPI1	AVPI1_+_99446984.23-P1P2	GGGGAGCTCATACCTGGCTA
AXIN1	AXIN1_+_402641.23-P1P2	GctggctcgggAGGCGATCG
AXIN1	AXIN1_-_402634.23-P1P2	GCTCCGGCCGGCTCTGGCGG
AXIN2	AXIN2_+_63556403.23-P1	GCAGGACCGGCCCAAGTCCG
AXIN2	AXIN2_+_63557649.23-P2	GTCAGTAACAGCCCGAGAGC
AXIN2	AXIN2_+_63557681.23-P2	GAGCCGGCTGCGCTTTGATA
AXIN2	AXIN2_-_63556400.23-P1	GGGAGGGACGCGAGGGACAC
AZI1	AZI1_-_79196732.23-P1P2	GAGGCCCGGTGACAATGAAG
AZI1	AZI1_-_79196759.23-P1P2	GCGGCCGGGGTGAGCAGCGG
B9D2	B9D2_+_41870005.23-P1P2	GCGCGGTCGCGGAAGTATCG
B9D2	B9D2_+_41870022.23-P1P2	GACGGAAACCAAGACGAGCG
BABAM1	BABAM1_-_17378297.23-P1P2	GCGGCTTCCTAGTGAGTCGG
BABAM1	BABAM1_-_17378310.23-P1P2	GAGTCGGCGGCTGATTTAGA
BACH1	BACH1_-_30671373.23-P1P2	GCGGCGGACAGGTCCAGTGA
BACH1	BACH1_-_30671379.23-P1P2	GACAGGTCCAGTGAAggcgc
BAD	BAD_+_64052108.23-P1P2	GGGTCAGGGGCCTCGAGATC
BAD	BAD_+_64052144.23-P1P2	GCGGAGCCCGGGGTGCTGGA
BAG6	BAG6_+_31620398.23-P1P2	GGTCCCCCGGGCGACAGCGG
BAG6	BAG6_+_31620419.23-P1P2	GGACGCACGCAGGCGTAGTA
BAK1	BAK1_+_33548004.23-P1P2	GGATTGGAGCCGGGTGCCGC
BAK1	BAK1_+_33548020.23-P1P2	GTCCTCTAGAGGGAGCTGAT
BANP	BANP_+_87985096.23-P1P2	GGTGGGCTGCGGAATTCTCG
BANP	BANP_+_87985113.23-P1P2	GGGAGCTGCAATTACCGTGT
BAP1	BAP1_+_52443883.23-P1P2	GCCCGCGGGAAGATGAATAA
BAP1	BAP1_+_52443980.23-P1P2	GGTCTGTGTGTGGGACTGAG
BARD1	BARD1_+_215674388.23-P1P2	GCCCAGACGCGGGAAGAGCT
BARD1	BARD1_+_215674399.23-P1P2	GCGGCCCGCCGTCCCAGACG
BATF	BATF_+_75988828.23-P1P2	GCAGAGGGACTGCTCCCCAA
BATF	BATF_-_75988876.23-P1P2	GCAGAGTGAGGAGGACGCAG
BAX	BAX_-_49458157.23-P1P2	GgcggccgcccgcgcggACC
BAX	BAX_-_49458192.23-P1P2	Gcgggagcggcggtgatgga
BAZ1A	BAZ1A_+_35344505.23-P1P2	GCCGAGAGGCGGGGAAGTGG
BAZ1A	BAZ1A_+_35344519.23-P1P2	GACTTCCCAGGAGCTCCGAG
BAZ1B	BAZ1B_-_72936454.23-P1P2	GGTCATGGAGCGGAACGCCA
BAZ1B	BAZ1B_-_72936561.23-P1P2	GTCCTCCTCAGCAGCACCGG
BBC3	BBC3_+_47734372.23-P1P2	Gcccagcagcggccacgacg
BBC3	BBC3_-_47734192.23-P1P2	GGCGCGCACACTCACCCCGG
BCAS2	BCAS2_+_115124198.23-P1P2	GTCCTCAGAATGGCGGGCAC
BCAS2	BCAS2_-_115124045.23-P1P2	GATAGGGACCAGGGTAGAAG
BCAT1	BCAT1_-_25101902.23-P1P2	GGAGGGAAGCTCGAGCTGAG
BCAT1	BCAT1_-_25101990.23-P1P2	GCCGGCTGCAGCAAGACCTG
BCCIP	BCCIP_+_127512151.23-P1P2	GTGCGGAACCCCACTTTCCA
BCCIP	BCCIP_-_127512165.23-P1P2	GCGGCGTGCCGTGGAAAGTG
BCL2A1	BCL2A1_+_80263499.23-P1P2	GCATTGCCTCAACAGCTTCA
BCL2A1	BCL2A1_-_80263494.23-P1P2	GGGAGAGCAAAGTCTTGAGC
BCL2L10	BCL2L10_-_52404704.23-P1P2	GCAGCGCCACCAGCTCGAAG
BCL2L10	BCL2L10_-_52404713.23-P1P2	GCAGCTCGAAGCGGTTCCCG
BCL2L11	BCL2L11_+_111878692.23-P1	GCCAAGAAAGGGCGCCGAGG
BCL2L11	BCL2L11_-_111878528.23-P1	GCGCCTGGTCTGCAGTTTGT
BCL2L11	BCL2L11_-_111880243.23-P2	Gaggcggaggatgttcccgg
BCL2L11	BCL2L11_-_111880492.23-P2	GACGCTGCGCTCTGAAGGGA
BCL2L12	BCL2L12_-_50169274.23-P1P2	GAAAGTTTGTACGAGTTCAG
BCL2L12	BCL2L12_-_50169295.23-P1P2	GGAGGAGACCGCAAGTTGAG
BCL2L13	BCL2L13_+_18121577.23-P1P2	GTTCCGACAGGGTCCCCCAG
BCL2L13	BCL2L13_-_18121554.23-P1P2	GTGGCGGCGGCGGTAGATTA
BCL2L14	BCL2L14_+_12202829.23-P2	Gttctgccaggcgagtccag
BCL2L14	BCL2L14_+_12223913.23-P1	GTCAGGTAGTTTAGAGCCCC
BCL2L14	BCL2L14_-_12202826.23-P2	Gttcatcctagaggctaaat
BCL2L14	BCL2L14_-_12224084.23-P1	GCAGACCAGGTAACACCAGG
BCL2L15	BCL2L15_-_114430171.23-P1P2	GACACAGCTGCTCAGAAAGG
BCL2L15	BCL2L15_-_114430206.23-P1P2	GGATTACCTACTTGGAACTG
BCL2L1	BCL2L1_+_30310660.23-P1	GGAGCGGCCGCCCTCGATCC
BCL2L1	BCL2L1_+_30311683.23-P2	GCCGGCTTGTTCGGGAGAGA
BCL2L1	BCL2L1_-_30310581.23-P1	GCCGGAGGGATCATGCGACC
BCL2L1	BCL2L1_-_30311293.23-P2	GCCTCTCCGGAGCCCAGGGT
BCL2L2	BCL2L2_-_23776088.23-P1P2	GCAGGAAACGGCCCGGATCC
BCL2L2	BCL2L2_-_23776094.23-P1P2	GACGGCCCGGATCCCGGCAG
BCL2	BCL2_+_60987148.23-P1P2	GGCCGCCGCGCAGGACCAGG
BCL2	BCL2_+_60987184.23-P1P2	GGCGCGGCGGGAGCTCCGGG
BCL3	BCL3_+_45251993.23-P1P2	GTGGGCTCGGCTGCACGGGA
BCL3	BCL3_+_45252011.23-P1P2	GCGGCGGCCGGAGAGCGGCT
BCL6	BCL6_-_187463123.23-P1P2	GTGATCATGagcagcggcgg
BCL6	BCL6_-_187463200.23-P1P2	GagcaacagcaATAATCACC
BCL7B	BCL7B_-_72971912.23-P1P2	GACCGACCGGCCCGACATgg
BCL7B	BCL7B_-_72971958.23-P1P2	GcACTGCTCCCAAGACACCG
BCL7C	BCL7C_+_30905369.23-P1P2	GGGCGCGGCCAACTCCAGGG
BCL7C	BCL7C_+_30905372.23-P1P2	GGAGGGCGCGGCCAACTCCA
BCLAF1	BCLAF1_+_136610935.23-P1P2	GCGCGTCGAAGGTAGCTCTA
BCLAF1	BCLAF1_-_136610528.23-P1P2	GCGGGCGCGCGCAGAGGTAC
BECN1	BECN1_+_40976253.23-P1P2	GGACAGAGCGATGGTAGTTC
BECN1	BECN1_+_40976262.23-P1P2	GGTCGCTGAAGACAGAGCGA
BEND3	BEND3_-_107436297.23-P1P2	GATCCGCCCCGCACTTACCT
BEND3	BEND3_-_107436507.23-P1P2	GGCGCTCTCGCGTGACGTGA
BEX2	BEX2_+_102565817.23-P1P2	GAGGACGTGCGGGCCAGGTA
BEX2	BEX2_+_102565866.23-P1P2	GCCGTCGCTCGCTCCCTTCT
BFAR	BFAR_+_14726766.23-P1P2	GAAGTAACAAGACAGAGTGG
BFAR	BFAR_-_14726847.23-P1P2	GGGGTCTGTGCTGAGAATAA
BID	BID_+_18257195.23-P1P2	GCGACCGTGTCCGCGCGCCT
BID	BID_-_18257161.23-P1P2	GACTCACCACCCTCCAgccg
BIN3	BIN3_+_22526599.23-P1P2	GACCCTAGAGAAACGAGTTG
BIN3	BIN3_-_22526419.23-P1P2	GCACCGAGGGAACGACCCTA
BIRC2	BIRC2_+_102218035.23-P1P2	GCCGCAGAGCCGGGAATCAG
BIRC2	BIRC2_-_102217972.23-P1P2	GGTCAGAGTGAGCCCGGATG
BIRC3	BIRC3_-_102188220.23-P1P2	GAGACTCGCGCCCTCCGGCA
BIRC3	BIRC3_-_102188258.23-P1P2	GGGTGTCGCTTGAAAAGACT
BIRC5	BIRC5_+_76210725.23-P1P2	GCACAGCTCGTGAGTGGACG
BIRC5	BIRC5_-_76210386.23-P1P2	GCGGGACCCGTTGGCAGAGG
BIRC6	BIRC6_+_32582253.23-P1P2	GGCTCAGTGACAGTCCCGGG
BIRC6	BIRC6_+_32582257.23-P1P2	GAGCGGCTCAGTGACAGTCC
BIRC7	BIRC7_+_61867189.23-P1P2	GTGTCACGGGGCCCCTGGCA
BIRC7	BIRC7_+_61867275.23-P1P2	GCTGGGAGGGGAGTATCCCA
BIRC8	BIRC8_-_53794623.23-P1P2	GCACTTCCCAGAGCTCCGAA
BIRC8	BIRC8_-_53794680.23-P1P2	GCCTCCAGCTGGAAACCACG
BIVM-ERCC5	BIVM-ERCC5_+_103459776.23-ENST00000602836.1	GGAGTCACTGGACAACTCCA
BIVM-ERCC5	BIVM-ERCC5_-_103459762.23-ENST00000602836.1	GGAGCACCCTTGGGTCCCAA
BIVM	BIVM_+_103452753.23-P2	GCCCAGCCCGCAGAGCCCAA
BIVM	BIVM_-_103451488.23-P1	GTAGTTCGCGACAGGACGAG
BIVM	BIVM_-_103451553.23-P1	GTCTCGGTCACCGCTTTCGG
BIVM	BIVM_-_103452717.23-P2	GTCTTCCGGCCGGTGAGGGA
BLCAP	BLCAP_+_36156220.23-P1P2	Gctgcggcagacggcgacag
BLCAP	BLCAP_+_36156252.23-P1P2	Gcggcgtcggtggcgagctg
BLID	BLID_+_121986865.23-ENST00000560104.1	GGAATAAGTACATGACCCCT
BLID	BLID_-_121986872.23-ENST00000560104.1	GACTGAAAACAGCTTCCAAG
BLM	BLM_-_91260635.23-P1P2	GGGTTGCGGCGCGGGAAGTT
BLM	BLM_-_91260700.23-P1P2	GCGCGCGCGTAACTACGGGT
BLZF1	BLZF1_-_169337459.23-P1P2	GGAGAGAGCTGCTGGATATG
BLZF1	BLZF1_-_169337488.23-P1P2	GGGGCGGGTCGGCTTCCGAA
BMI1	BMI1_+_22610019.23-P1P2	GGCAGAGTGGAAACTGACAC
BMI1	BMI1_-_22610195.23-P1P2	GAGATCGGGGCGAGACAATG
BMPR2	BMPR2_+_203241081.23-P1P2	GCTCCGGGAGGCACTTCCAG
BMPR2	BMPR2_+_203241093.23-P1P2	GCACCCTGCGTCCCTCCGGG
BMX	BMX_+_15518931.23-P1P2	GCTGGCTGCCGGGTCAGAAA
BMX	BMX_+_15518990.23-P1P2	GTGTTGCAGGAACACGGCCC
BNIP2	BNIP2_-_59981473.23-P1P2	GAGACCCCGGCCCAATCCCC
BNIP2	BNIP2_-_59981496.23-P1P2	GCGCAGCGGTACGGCGTCGG
BNIP3	BNIP3_+_133795407.23-P1P2	GTCAGTCCGGGAGCGCAGCT
BNIP3	BNIP3_-_133795464.23-P1P2	GCCCGGCCGGAGGAACTCAC
BNIPL	BNIPL_+_151009061.23-P1P2	GCAAGGAGGGAGGTGTGGAA
BNIPL	BNIPL_-_151009135.23-P1P2	GAGAGGTAAGGAAGTGTTGG
BOD1L1	BOD1L1_+_13616179.23-P2	GGACTCTGGAGGTGAAGGAC
BOD1L1	BOD1L1_-_13616144.23-P2	GAATTTCTTCGACTGGACAG
BOD1L1	BOD1L1_-_13629264.23-P1	GACCGGCGGACGATCCTGGG
BOD1L1	BOD1L1_-_13629267.23-P1	GGGCGGACGATCCTGGGAGG
BOD1	BOD1_+_173043610.23-P1P2	GACCTCTGCTGTATCAGAGG
BOD1	BOD1_-_173043462.23-P1P2	GCTGCGCCCCGGGCCCACAA
BOK	BOK_+_242498153.23-P1P2	GTCCCAGCTGGCGAGAGGCT
BOK	BOK_+_242498225.23-P1P2	GGGCTTCCCGCGCTCTTGGG
BOLL	BOLL_+_198649778.23-P1P2	GGCCGAGGCAGTGACTGCGA
BOLL	BOLL_+_198649969.23-P1P2	GTGCTGCTGGCGGATTTGTG
BORA	BORA_+_73302094.23-P1P2	GCGACTCCAGGGAGCTCCGG
BORA	BORA_-_73302125.23-P1P2	GTCCCTGGAGTCGGTACTGG
BPTF	BPTF_+_65821601.23-P1P2	GTGACTGGGGGAACCGACAG
BPTF	BPTF_-_65821672.23-P1P2	GGGCTGAAGGCGATCCGGAG
BRAP	BRAP_+_112123731.23-P1P2	GTGGCTCCGAGGGCTGTTCG
BRAP	BRAP_+_112123741.23-P1P2	GGAGGTTGTTGTGGCTCCGA
BRAT1	BRAT1_+_2595076.23-P1P2	GGGTCGAGGTCGTGGTAGTG
BRAT1	BRAT1_+_2595119.23-P1P2	GGGCGGAGGACGCAACCGAG
BRCA1	BRCA1_-_41277311.23-P1P2	GTACCCAGAGCAGAGGGTGA
BRCA1	BRCA1_-_41277370.23-P1P2	GCACAGCCTGTCCCCCGTCC
BRCA2	BRCA2_+_32889673.23-P1P2	GGACACCCGAGGCGCAGCAG
BRCA2	BRCA2_-_32889662.23-P1P2	GGGCAGAGGCGGAGCCGCTG
BRCC3	BRCC3_-_154299779.23-P1P2	GGGACCAAGTGGGCCCGAGG
BRCC3	BRCC3_-_154299791.23-P1P2	GCCCGAGGCGGACGTGAGAA
BRD1	BRD1_+_50221054.23-P1P2	GgcctcggcccggccTCTCG
BRD1	BRD1_-_50221481.23-P1P2	GggggCTGGCTCGGACTCCA
BRD2	BRD2_+_32940409.23-P1	GTGAGGCGGGCAACTAAGGA
BRD2	BRD2_+_32940426.23-P1	GATGGCGGCGGCCTCAGCTG
BRD2	BRD2_-_32938736.23-P2	GCCTCCCTGGCGCTGACCGA
BRD2	BRD2_-_32938775.23-P2	GGAGGACTCCGGACCCTGGT
BRD4	BRD4_-_15391126.23-ENST00000263377.2,ENST00000371835.4	GAGGCCCAGTCATCCTACAC
BRD4	BRD4_-_15391173.23-ENST00000263377.2,ENST00000371835.4	GACTTTGCTGTACCCATCAG
BRD7	BRD7_-_50402623.23-P1P2	Ggggcccgccgcccgcaccc
BRD7	BRD7_-_50402646.23-P1P2	GccccTCCTCACCCTCGTAG
BRD8	BRD8_+_137513959.23-P1P2	GATGAGCCAGACGGAGTAAC
BRD8	BRD8_+_137514287.23-P1P2	GGCCAAGATGGCGACGGGAA
BRDT	BRDT_+_92415234.23-P1P2	GAGCGACTGGCAACTCACCT
BRDT	BRDT_-_92414973.23-P1P2	GCCATTACAACAAAAACTGG
BRE	BRE_+_28113682.23-P1P2	GACTTAGTCCGATCGGTAAC
BRE	BRE_-_28113815.23-P1P2	GGACTCGCCTCCTCTTCCTA
BRINP1	BRINP1_+_122131680.23-P1P2	GGCCTCGCTCCCGGACCCCA
BRINP1	BRINP1_-_122131719.23-P1P2	GAGGCGGCTGGCGAATGGAG
BRIP1	BRIP1_+_59940833.23-P1P2	GGGTCTGGTGGGTCGAGGAA
BRIP1	BRIP1_-_59940486.23-P1P2	GACAGGCCTGCGCTCAAAGG
BRMS1L	BRMS1L_+_36295656.23-P1P2	GCCACCGCCGCTTCAATGAA
BRMS1L	BRMS1L_-_36295638.23-P1P2	GGCAAGCTCGGTGGCTGGGT
BRMS1	BRMS1_+_66112491.23-P1P2	GAGCCGGTACCGGCAACCAC
BRMS1	BRMS1_-_66112534.23-P1P2	GGCTGCCGCCGGACTCCCGT
BRSK2	BRSK2_+_1411183.23-P1P2	GcccAGCGCACGCCCGTCAG
BRSK2	BRSK2_-_1411192.23-P1P2	GtcggctGCGCGGCCGCTGA
BTG2	BTG2_+_203274694.23-P1P2	GTCAGTGAGAGGTCTCGGGT
BTG2	BTG2_-_203274644.23-P1P2	GCGCTGCCCGGGGAAAGTCC
BTG4	BTG4_+_111383060.23-P1P2	GGTCCCTGAAGGGCCTCCAA
BTG4	BTG4_+_111383070.23-P1P2	GGCTGTGGGCGGTCCCTGAA
BTRC	BTRC_-_103114088.23-P1P2	GGACCGGGCAGCGGGACCCT
BTRC	BTRC_-_103114382.23-P1P2	GTACCGGTAAGGCCCGGGAG
BUB1B	BUB1B_-_40453273.23-P1P2	GACTTGGCGGCTAGGGGTGT
BUB1B	BUB1B_-_40453297.23-P1P2	GTGAGGTGGCCGGTTTGTTA
BUB1	BUB1_-_111435363.23-P1P2	GGACAAGCGCCGGGCCTCAG
BUB1	BUB1_-_111435372.23-P1P2	GCGGGCCTCAGCGGAACCCA
BUB3	BUB3_-_124913930.23-P1P2	GTAGCCTGCGAGTGTTCTGA
BUB3	BUB3_-_124913938.23-P1P2	GGAGTGTTCTGAGGGAAGCA
C11orf30	C11orf30_+_76156106.23-P1P2	GACTAGGGGACACCAGGAAT
C11orf30	C11orf30_+_76156112.23-P1P2	GGCCAAGACTAGGGGACACC
C11orf82	C11orf82_+_82612811.23-P1P2	GGACGCACAGTGACTCGGAC
C11orf82	C11orf82_+_82612846.23-P1P2	GTCACCTGGGGGAGAAGACC
C12orf5	C12orf5_-_4430394.23-P1P2	GGAGGTAGCCCGCAGTGCAG
C12orf5	C12orf5_-_4430419.23-P1P2	GCGCGGCGCGGGGCCACCGA
C14orf39	C14orf39_+_60952719.23-P1P2	GTCCGCTGTGGCGTCCTGAG
C14orf39	C14orf39_-_60952739.23-P1P2	GTCCACTCAGGACGCCACAG
C15orf41	C15orf41_+_36871850.23-P1P2	GGGCTCCACCGGCACCTCCG
C15orf41	C15orf41_+_36871861.23-P1P2	GGCCCGGTCCCAGGCTCCAC
C15orf60	C15orf60_+_73735547.23-P1P2	GCGGTAAGCCCGAGGCTCAA
C15orf60	C15orf60_-_73735535.23-P1P2	GGTGAGGCAGGACATGGCGG
C17orf104	C17orf104_+_42733824.23-P1P2	GGGAGCCAGTGTGCGGGTAA
C17orf104	C17orf104_-_42733841.23-P1P2	GACTTCCCTTACCCGCACAC
C17orf53	C17orf53_+_42219355.23-P1P2	GGATGAGTCTCTGCGATATA
C17orf53	C17orf53_-_42219666.23-P1P2	Ggagacctgggctgtcgtca
C17orf70	C17orf70_+_79519322.23-P1P2	GGCGCCGCGGGTCCGCTACC
C17orf70	C17orf70_-_79519326.23-P1P2	GAGGGCAGCAGAAGCCCGCC
C19orf12	C19orf12_+_30206127.23-P1P2	GAGGCCTGCGCGACCCTCCG
C19orf12	C19orf12_-_30206076.23-P1P2	GCGCGCTCGGCGATCAGACG
C19orf40	C19orf40_+_33463208.23-P1P2	GAGGCCCGAATACAGCCGGC
C19orf40	C19orf40_-_33463205.23-P1P2	GTCTCTAGACTGGGACGGTG
C1D	C1D_+_68289917.23-P1P2	GTTCGTTGGGGCAGCATTGT
C1D	C1D_+_68290088.23-P1P2	GACTGGAGTCGAAGGCCGTG
C1orf112	C1orf112_+_169764191.23-P1P2	GGACCCGCCAAAGCCCAGAC
C1orf112	C1orf112_-_169764066.23-P1P2	GAGTGAGTCGAGTCCTCCAG
C1orf115	C1orf115_-_220863754.23-P1P2	GGCCGGGACATCATGACGGT
C1orf115	C1orf115_-_220863777.23-P1P2	GGCCAGGCTCCGAAGCAAGG
C1orf86	C1orf86_+_2126199.23-P1P2	GgCTTGCGCTCACTTCCGCC
C1orf86	C1orf86_+_2130134.23-P1P2	GCCATTTAGCCACATGGGAA
C20orf196	C20orf196_-_5731074.23-P1P2	GTTGCGGATGGTGAGTGTGT
C20orf196	C20orf196_-_5731086.23-P1P2	GAGTGTGTCGGGGGGCTTGG
C21orf2	C21orf2_+_45759062.23-P1P2	GggccgccATGAAGCTGACG
C21orf2	C21orf2_-_45759242.23-P1P2	GGGGCGACGCGAGCCCGCTG
C21orf33	C21orf33_+_45553562.23-P1P2	GGCCATTGCGGTGAGGACAG
C21orf33	C21orf33_-_45553582.23-P1P2	GCCCGCTGTCCTCACCGCAA
C3orf38	C3orf38_+_88199174.23-P1P2	GGACTGGGGGGGAAAGACAA
C3orf38	C3orf38_-_88199341.23-P1P2	GCTCAGGACCGCCAAGGTAA
C4orf27	C4orf27_+_170679080.23-P1P2	GTGAACCCGGAAGCGGTTGG
C4orf27	C4orf27_-_170679066.23-P1P2	GAGCAGAATTCCCCGATCCG
C5orf45	C5orf45_+_179285792.23-P1P2	GGCGACTGCACAAGCAGGGA
C5orf45	C5orf45_-_179285748.23-P1P2	GGACCTGGTGCGCCTGGAAG
C6orf120	C6orf120_+_170102456.23-P1P2	GGTCCCCGCCGTCCGCACGC
C6orf120	C6orf120_-_170102392.23-P1P2	GTTAACCCACCCCTCCTCCC
C6orf211	C6orf211_+_151773649.23-P1P2	GCGATCCCGGCCGCAAAGCT
C6orf211	C6orf211_-_151773683.23-P1P2	GCCGGGATCGCGGAAAGTGA
C7orf49	C7orf49_+_134854993.23-P1P2	GGCGCGGTGCCCCAGAGACC
C7orf49	C7orf49_+_134855108.23-P1P2	GGTACCGGCCCGCAGAGGGA
C9orf116	C9orf116_-_138391636.23-P1P2	GAGTAGTCGCTGGTCCTCTC
C9orf116	C9orf116_-_138391682.23-P1P2	GAGGCTCCGCGCACGCTCTG
C9orf142	C9orf142_+_139886913.23-P1P2	Gccggcggcagcgtgcagag
C9orf142	C9orf142_+_139886943.23-P1P2	GAGTAGCACAcgaagcgggg
C9orf69	C9orf69_+_139010409.23-P1P2	GACGGAGCCCCGAGGGACAG
C9orf69	C9orf69_+_139010690.23-P1P2	GCTCGGGAAGCGACGAGTCC
CAAP1	CAAP1_+_26892704.23-P1P2	GCAGCAGAGGGATCATGACG
CAAP1	CAAP1_-_26892735.23-P1P2	GATCCCTCTGCTGCAACCAT
CAB39L	CAB39L_+_49975648.23-P2	GGCAAGTGTTAGAGAGGGAG
CAB39L	CAB39L_+_50018146.23-P1	GGTCGAGAGGCCGGCATCAC
CAB39L	CAB39L_-_49975607.23-P2	GTTGTCTCTTAATCTGTCAC
CAB39L	CAB39L_-_50018126.23-P1	GGCAGCCTCACACCTACCGG
CAB39	CAB39_-_231577826.23-P1P2	GAGGAGCGGGCGGAAGACAA
CAB39	CAB39_-_231577831.23-P1P2	GCGGGCGGAAGACAACGGAG
CABLES1	CABLES1_-_20715732.23-P1P2	GCCGCAGACGGACACAATGg
CABLES1	CABLES1_-_20715982.23-P1P2	GCGCCGCAGGACGCGGAGTG
CABLES2	CABLES2_+_60982348.23-P1P2	Gggggtggggcgcttcgcgg
CABLES2	CABLES2_-_60982004.23-P1P2	GCATCCAGGCCGAGGCCGGT
CACUL1	CACUL1_-_120514453.23-P1P2	GGCCGACTAGCTTGAAGACG
CACUL1	CACUL1_-_120514494.23-P1P2	GCGGGGCTCTAGTCTGGGAG
CADM1	CADM1_+_115375108.23-P1P2	GCTGAGGCAGGTGCCCGACA
CADM1	CADM1_+_115375124.23-P1P2	GAGCCAACGCCGCCAGTCTG
CALR	CALR_+_13049478.23-P1P2	GGCAGCATGGCGGGCCGAGG
CALR	CALR_-_13049450.23-P1P2	GCTGCAGAGCCGCTGCCGGA
CAND1	CAND1_+_67663593.23-P1P2	GCGCGGCTGCGAGAACCCCG
CAND1	CAND1_-_67663424.23-P1P2	GGCGAGAGGAGGAGCTCCAG
CAPN10	CAPN10_+_241526185.23-P1P2	GCCAAGCCCGAGGGCCCCGC
CAPN10	CAPN10_+_241526389.23-P1P2	GCAGAAGAGCGAGGAGTCCG
CAPN3	CAPN3_+_42651840.23-ENST00000349748.3	GGCCCATCAGAAGGTCGTAC
CAPN3	CAPN3_-_42651802.23-ENST00000349748.3	GCATTTCTCAGGAGAACTTA
CARD14	CARD14_-_78143877.23-P1P2	GTAAGTGCGCGCAGTCCATC
CARD14	CARD14_-_78143903.23-P1P2	GGAGCAGGTCAGCCTACGGA
CARD6	CARD6_+_40841491.23-P1P2	GATCTCTGAGGGAGTACTCT
CARD6	CARD6_+_40841503.23-P1P2	GTCTCTTTCTATGATCTCTG
CARD8	CARD8_+_48752862.23-P1	GAGGGCTGTCTGAGATTCGA
CARD8	CARD8_-_48753030.23-P1	GTGTGAGTTTCAGGAGCCCC
CARD8	CARD8_-_48759125.23-P2	GTGGGAGAATCCCCTTAGGT
CARD8	CARD8_-_48759175.23-P2	GTAACGCTCGCAGAGGAGGT
CARM1	CARM1_+_10982740.23-P1P2	GCCCTGGCACCGGCCCTCCA
CARM1	CARM1_-_10982244.23-P1P2	GTCGGCCTCGGCCTGCAcgg
CASC5	CASC5_-_40886488.23-P1P2	GGCGAGCCGGGCGTTGTGAG
CASC5	CASC5_-_40886678.23-P1P2	GGTTCCTGCGGTGGGAGGTA
CASP10	CASP10_+_202047902.23-P1P2	GAAGAAGCTCCCATTTGCTT
CASP10	CASP10_-_202047915.23-P1P2	GAGTCTCTTCCCAAGCAAAT
CASP12	CASP12_+_104769133.23-P1P2	GGAGCAGGAGAAGCCATGGC
CASP12	CASP12_-_104769164.23-P1P2	GCTTCTCCTGCTCCCCGGAC
CASP14	CASP14_+_15160314.23-P1P2	GGACAGTGTGGAATCTCCCG
CASP14	CASP14_-_15160320.23-P1P2	GGCTTCTCAGGAGAAACCCC
CASP1	CASP1_+_104905851.23-P1P2	GTTCAGTCACACAAGAAGGG
CASP1	CASP1_+_104905854.23-P1P2	GAGTTTCAGTCACACAAGAA
CASP2	CASP2_+_142985490.23-P1P2	GCACAGCCCAAACAAACCGG
CASP2	CASP2_-_142985526.23-P1P2	GGGCTGTGGGCGGTGCGCAG
CASP3	CASP3_+_185570557.23-P1P2	GGATGGGTGCTATTGTGAGG
CASP3	CASP3_+_185570612.23-P1P2	GGGAGCACATCTCCCGGCGG
CASP4	CASP4_+_104825620.23-P2	GCAAAATGTACTGAACTGGA
CASP4	CASP4_+_104825682.23-P2	GTTAAGGTGTTGGAATCCCT
CASP4	CASP4_+_104839244.23-P1	GAGAGGCTGTTCCCTATGGC
CASP4	CASP4_-_104839255.23-P1	GAAAGGACTCACCTGCCATA
CASP5	CASP5_+_104893859.23-P1P2	GAGACAGAGGCTGTTAGCTA
CASP5	CASP5_+_104893872.23-P1P2	GGTGCTGTACAAAGAGACAG
CASP6	CASP6_-_110624289.23-P1P2	GACTCGGGACCGCCAGGAGG
CASP6	CASP6_-_110624530.23-P1P2	GACCTGCCGGGTGCCCCCTG
CASP7	CASP7_+_115439705.23-P1P2	GGCGGTAGGGCGGCTGGGAC
CASP7	CASP7_+_115439715.23-P1P2	GCGTTCCCACGGCGGTAGGG
CASP8	CASP8_+_202098243.23-P2	GCTGTTGGCGGGGTACAGGC
CASP8	CASP8_-_202098221.23-P2	GTCTGAGCTGGTCTGAAGGC
CASP8	CASP8_-_202125301.23-P1	GTGCTCAGATGGTAGTGGAT
CASP8	CASP8_-_202125341.23-P1	GCCATCGTGAGAGTAAGGTA
CASP9	CASP9_+_15850704.23-P1P2	GggcggCCTGGAGTCTTAGT
CASP9	CASP9_-_15850541.23-P1P2	GGGACCCGGCCGTGCAGCGC
CBX1	CBX1_+_46178553.23-P1P2	GcggcgggAGCCCTGCGTGA
CBX1	CBX1_-_46178513.23-P1P2	GGAAGCAGGACGCTGGACCC
CBX3	CBX3_+_26241360.23-P1P2	GCTCAAGCCACATCCGAAGG
CBX3	CBX3_-_26241397.23-P1P2	GCTTGAGCTGTAGGCGCGGA
CBX5	CBX5_+_54673826.23-P1P2	GGCCTCACCATACAGGAACA
CBX5	CBX5_+_54673871.23-P1P2	GGTTGGCGTTGCGCAGAAGG
CBX8	CBX8_+_77770815.23-P1P2	GTGCTCCTGGAAGCGGCCAA
CBX8	CBX8_-_77770821.23-P1P2	GGACTCGCCGCTTCCCCCCT
CCAR1	CCAR1_-_70481039.23-P1P2	GGTTAGCCGGGACCCGACTC
CCAR1	CCAR1_-_70481045.23-P1P2	GCGGGACCCGACTCAGGTGA
CCAR2	CCAR2_+_22462326.23-P1P2	GCCAGGGCAGCGACACCGGG
CCAR2	CCAR2_+_22462560.23-P1P2	GGCCGCGGCGAGGCCACCAA
CCDC101	CCDC101_+_28565298.23-P1P2	GACCTGCGTTCGAAGATTGG
CCDC101	CCDC101_+_28565507.23-P1P2	GCCCCTAGAGCGCCGCCTCA
CCDC13	CCDC13_+_42814687.23-P1P2	GAGCCGCCGCGGTCCTAGAA
CCDC13	CCDC13_-_42814671.23-P1P2	GCTCTCCCCGGCACTTACAG
CCDC155	CCDC155_-_49891577.23-P1P2	GGTGTCCCGAGACTAGGACG
CCDC155	CCDC155_-_49891601.23-P1P2	GCCAGGTGCGCCCTGCCCCG
CCDC87	CCDC87_+_66360479.23-P1P2	GGCGGCCGCCGGCTCTATGA
CCDC87	CCDC87_-_66360476.23-P1P2	GGCTCAGGCTCGGGCTTCGG
CCNA1	CCNA1_-_37006664.23-P1P2	GCACATAGAAAGATAACGAC
CCNA1	CCNA1_-_37006672.23-P1P2	GAAGATAACGACGGGAAGAG
CCNA2	CCNA2_+_122744606.23-P1P2	GACTGAAGTCCGGGAACCCG
CCNA2	CCNA2_-_122744979.23-P1P2	GAGGAGGTTGCGAAAGGCGC
CCNB1IP1	CCNB1IP1_+_20801460.23-P1P2	GGTTCTGAAGACACTTCCCA
CCNB1IP1	CCNB1IP1_-_20801432.23-P1P2	GCCAGCCCACCAAAACGGAG
CCNB1	CCNB1_+_68463036.23-P1P2	GGGGAGAAGCAGAACACCGG
CCNB1	CCNB1_-_68463002.23-P1P2	GGCTGCGGCGGAACGGCTGT
CCNB2	CCNB2_+_59397534.23-P1P2	GGAAGCGACAGGGGAGCTGT
CCNB2	CCNB2_-_59397520.23-P1P2	GGCCCGGGGACCGCTCTCAG
CCNB3	CCNB3_-_49969457.23-P1P2	GTGAGACAGTTGGGCTGAGG
CCNB3	CCNB3_-_49969461.23-P1P2	GACAGTTGGGCTGAGGCGGT
CCNC	CCNC_+_100016473.23-P1P2	GGAGGAGCGCGGTTACCGGA
CCNC	CCNC_-_100016531.23-P1P2	GGCTCGACTCCGCTCCGCGG
CCND1	CCND1_+_69455918.23-P1	GTGCGCCGACAGCCCTCTGG
CCND1	CCND1_+_69467581.23-P2	GATTAAATCTGTAACATCAA
CCND1	CCND1_-_69455972.23-P1	GCAGCAGAGTCCGCACGCTC
CCND1	CCND1_-_69467368.23-P2	GTTGAAAGTAGGGACCTCAG
CCND2	CCND2_+_4383320.23-P1P2	GACTTGAAGTAGGAGCACTG
CCND2	CCND2_-_4382972.23-P1P2	GAGAGCGAGACCAGTTTTAA
CCND3	CCND3_+_41909133.23-P1P2	GCCCGGGTCTGGACACACCG
CCND3	CCND3_-_41909437.23-P1P2	GTGCGGGCTCGCGAGTCCCA
CCNDBP1	CCNDBP1_+_43477664.23-P1P2	GTGCCGAAGGCCGCAAACAC
CCNDBP1	CCNDBP1_-_43477699.23-P1P2	GCTTCGGCAAGCGACTGAGA
CCNE1	CCNE1_-_30302934.23-P1P2	GGCCGCCAGCGCGGTGTAGG
CCNE1	CCNE1_-_30303384.23-P1P2	GCCGCGCGCAAAGGGGGAAG
CCNE2	CCNE2_+_95907328.23-P1P2	GCCGATCACTTACCACAGGC
CCNE2	CCNE2_-_95907205.23-P1P2	GGAGAAGCCCCTAGAATGAG
CCNF	CCNF_-_2479453.23-P1P2	GcgcgggcgcgcTCTCAGGC
CCNF	CCNF_-_2479487.23-P1P2	GCGACGCGAGCGCGGCGATG
CCNG1	CCNG1_+_162864991.23-P1P2	GCTGGGTCGGCAGACACGAA
CCNG1	CCNG1_-_162864630.23-P1P2	GTCCGAGCTGACCCTGATCA
CCNH	CCNH_+_86708689.23-P1P2	GTCCGCGAGATCTTCGGTGG
CCNH	CCNH_-_86708719.23-P1P2	GAAGATCTCGCGGAAGCCTA
CCNK	CCNK_+_99969115.23-P2	GGGCTGTTGCAGCTGATGGG
CCNK	CCNK_+_99969150.23-P2	GCTTGCGGCACTTGTGGTGT
CCNK	CCNK_-_99947816.23-P1	GGGGGCTTGCCTGAAGCGAG
CCNK	CCNK_-_99947838.23-P1	GTGAGTGACCCACCGACTGA
CCNO	CCNO_-_54529397.23-P1P2	GACCTTCAACGCCCGGGCTG
CCNO	CCNO_-_54529400.23-P1P2	GTTCAACGCCCGGGCTGCGG
CCNT1	CCNT1_-_49110271.23-P1P2	GCATGGCGGGACCAACTCCA
CCNT1	CCNT1_-_49110518.23-P1P2	GCTTCCCAGCGTCACCTAAG
CCNT2	CCNT2_-_135676410.23-P1P2	GGGGTGAATGAAGGAGCGGG
CCNT2	CCNT2_-_135676427.23-P1P2	GGGCGGAGGAGGAAGTGTCA
CCNY	CCNY_-_35625479.23-P1P2	GCGCGCCGCGAGGAGTCCGG
CCNY	CCNY_-_35625635.23-P1P2	GCAACTGGGGAAgcgcgggg
CCP110	CCP110_+_19535267.23-P1P2	GCCGCCATATTACGGATCTC
CCP110	CCP110_-_19535293.23-P1P2	GGATCCGTAATATGGCGGGG
CCPG1	CCPG1_+_55700438.23-P1P2	GGGCAGCCAGCACAATCGGG
CCPG1	CCPG1_-_55700484.23-P1P2	GGTGGCGGCGGTCACAGCTC
CD14	CD14_+_140012675.23-P1P2	GGAGCCTGTCCGGAGCTCAG
CD14	CD14_-_140012693.23-P1P2	GGAACCTCTGAGCTCCGGAC
CD24	CD24_+_21154599.23-P1P2	GACGCGCCGCGCACCGACGT
CD24	CD24_-_21154470.23-P1P2	GTTTGGGGCCAACCCAGTGT
CD2AP	CD2AP_-_47445653.23-P1P2	GGCCGAGGGTCTGGGCAAAC
CD2AP	CD2AP_-_47445679.23-P1P2	GTCCCTCCCCACTGCGGGAG
CD2	CD2_+_117297108.23-P1P2	GTACATGGAAAGCTCATCTT
CD2	CD2_-_117297294.23-P1P2	GCGAATGCCTTGGAAACCTG
CD44	CD44_+_35160739.23-P1P2	GGGCGGACCGAACCTGGCAG
CD44	CD44_+_35160759.23-P1P2	GGCGGAGGACGGGACGAGGA
CD5L	CD5L_+_157811487.23-P1P2	GCCTTCACCTGCCTTGGTCA
CD5L	CD5L_-_157811498.23-P1P2	GAATAGCAGAGCCATGACCA
CD74	CD74_+_149792303.23-P1P2	GGTCAGGGTCCCAGATGCAC
CD74	CD74_-_149792269.23-P1P2	GCGCGCTGGTCATCCATGAC
CDC123	CDC123_+_12238270.23-P1P2	GCGGGTACCACGCGGAGAAC
CDC123	CDC123_-_12238200.23-P1P2	GGGCGCCCAGAGTTCCGGGA
CDC14A	CDC14A_+_100818093.23-P1P2	GTACTCGAGCGGCAGCCGGG
CDC14A	CDC14A_+_100818104.23-P1P2	GGCGCCCGTGGCTACTCGAG
CDC14B	CDC14B_-_99381833.23-P1P2	GGCGGTCGCGCAGGAGCCGG
CDC14B	CDC14B_-_99382080.23-P1P2	GGCCGGGGCACAGCAGGACG
CDC16	CDC16_+_115000554.23-P1P2	GAGCCGCTCTAGGTTCATGG
CDC16	CDC16_-_115000772.23-P1P2	GGTCTCCGCCTCGCCCAGAA
CDC20	CDC20_-_43824668.23-P1P2	GAAGCCGGTCGGAACTGCTC
CDC20	CDC20_-_43824671.23-P1P2	GCCGGTCGGAACTGCTCCGG
CDC23	CDC23_+_137548970.23-P1P2	GAGTACCTCCATGGTCCCGG
CDC23	CDC23_-_137548987.23-P1P2	GACAGCCACCGGGACCATGG
CDC25A	CDC25A_+_48229505.23-P1P2	Ggcgcggccgaggccggtgt
CDC25A	CDC25A_-_48229649.23-P1P2	GGGCGCCAGCCACCAGCCAC
CDC25B	CDC25B_+_3777015.23-P1P2	Gccaggcgcgagggaggaga
CDC25B	CDC25B_-_3776960.23-P1P2	GAAGTGGCAGCTGCAACTAG
CDC25C	CDC25C_-_137667439.23-P1P2	GCGACTGGGTAGGCCAACGT
CDC25C	CDC25C_-_137667477.23-P1P2	GGAGCAGAAGGCCAAAGTTA
CDC27	CDC27_+_45266436.23-P1P2	GGCAGCGTAGGGCCACTCCG
CDC27	CDC27_+_45266576.23-P1P2	GGGCCGGAGCCGCTACAGGG
CDC34	CDC34_-_531748.23-P1P2	GgccAAGGCAAGCGCCGGTG
CDC34	CDC34_-_531788.23-P1P2	GTGGAGCGCTCGGGGTCCCC
CDC45	CDC45_+_19467480.23-P1P2	GGACACGAACATAGCCACGG
CDC45	CDC45_+_19467483.23-P1P2	GTCGGACACGAACATAGCCA
CDC5L	CDC5L_+_44355934.23-P1P2	GTGCCCCGGGGGACCAACTC
CDC5L	CDC5L_-_44355475.23-P1P2	GAGGTCGCGCTTGGAGGAAG
CDC6	CDC6_+_38444169.23-P1P2	GCCCTGAACAAACTGCACAG
CDC6	CDC6_-_38444255.23-P1P2	GGAAGGATCCTGCACTGAGG
CDC73	CDC73_+_193091167.23-P1P2	GTCGCCTACGACAGCAGCAG
CDC73	CDC73_-_193091272.23-P1P2	Ggcgaggcgacaagagaaga
CDC7	CDC7_+_91966603.23-P1P2	GGAGGGATCCGAAGGGGGGC
CDC7	CDC7_+_91966607.23-P1P2	GGTCGGAGGGATCCGAAGGG
CDCA5	CDCA5_-_64851508.23-P1P2	GccccgggcgcgcgccAACC
CDCA5	CDCA5_-_64851512.23-P1P2	GgggcgcgcgccAACCGGGA
CDCA7	CDCA7_+_174219626.23-P1P2	GGGAGCAGCCGCGCGGTCAG
CDCA7	CDCA7_-_174219818.23-P1P2	GAGCCTAGCGCTGCCTTAAC
CDCA8	CDCA8_+_38158230.23-P1P2	GACCTGCGGTCCCGAGACAA
CDCA8	CDCA8_-_38158209.23-P1P2	GTAGAGCCGCTCTCTCTCAC
CDH4	CDH4_-_59827320.23-P1P2	GCTCCGAGCGCGCGGAACAG
CDH4	CDH4_-_59827325.23-P1P2	GAGCGCGCGGAACAGAGGCG
CDIP1	CDIP1_-_4588347.23-P1P2	GTCCAGAAGCCCGGTGCCCG
CDIP1	CDIP1_-_4588384.23-P1P2	GGAGGGGCCCGGGTCCGGAC
CDK12	CDK12_+_37618078.23-P1P2	GCAGTGGAGTTGCGAGACAA
CDK12	CDK12_-_37618170.23-P1P2	GAGAAGGGTGCTGAGGCGTC
CDK1	CDK1_+_62538309.23-P1P2	GTACCCGGCTTATTATTCCG
CDK1	CDK1_-_62538284.23-P1P2	GAATTGAGCGGAGAGCGACG
CDK2AP1	CDK2AP1_+_123756369.23-P1P2	GCGCCCCTGCGCCGCACCCG
CDK2AP1	CDK2AP1_-_123756368.23-P1P2	GCGCCGCCGCAGTCTCACCC
CDK2	CDK2_+_56360661.23-P1P2	GCCGTGGCCCCGGGTCGGGA
CDK2	CDK2_-_56360602.23-P1P2	GTGGCGGTCGGGAACTCGGT
CDK3	CDK3_+_73975344.23-P1P2	GGACATCGCCCCCTCTGTCT
CDK3	CDK3_-_73975358.23-P1P2	GACAGCGGCCCAGACAGAGG
CDK4	CDK4_+_58146071.23-P1P2	GAGCTTGCGGCCTGTGTCTA
CDK4	CDK4_-_58146046.23-P1P2	GCATACACCCGAGCTCGGTC
CDK5R1	CDK5R1_-_30813611.23-P1P2	GTCGGCAGAGTTGGGTTGCG
CDK5R1	CDK5R1_-_30813629.23-P1P2	GGCGGGCGCCGAGGACTCTC
CDK5RAP2	CDK5RAP2_+_123342413.23-P1P2	GGAAGAAGCGCCGGGAAAGA
CDK5RAP2	CDK5RAP2_-_123342383.23-P1P2	GGCTCTTGTTCAGACTCTGG
CDK5RAP3	CDK5RAP3_+_46048567.23-P1P2	GGGAGGGAGACCGGAGACAC
CDK5RAP3	CDK5RAP3_-_46048530.23-P1P2	GAAGATGGAGGTGTGGGGAC
CDK5	CDK5_+_150754952.23-P1P2	GTAAAACCGAGGGCCCGCAG
CDK5	CDK5_-_150754596.23-P1P2	GAGGTCTGCAGCAAGAAACG
CDK6	CDK6_+_92465903.23-P1	GCCCTCGCCGGAGAGAGTGC
CDK6	CDK6_-_92463237.23-P2	GTCGCGCGGAGAGGTTGCAG
CDK6	CDK6_-_92463259.23-P2	GCCCCTCGGGGATGAGCGAG
CDK6	CDK6_-_92465893.23-P1	GAGCAGGTAATCAGACTCTG
CDK7	CDK7_+_68530926.23-P1P2	GTCCACGGGAAAACCCGCAA
CDK7	CDK7_-_68530696.23-P1P2	GGGCGGGGATACTAAAGCGA
CDK8	CDK8_+_26828515.23-P1P2	GAAGGAGAGCCGAGGGACGA
CDK8	CDK8_+_26828522.23-P1P2	GCCCGGCGAAGGAGAGCCGA
CDK9	CDK9_-_130548401.23-P1P2	Gcggcggcagcagcgactgg
CDK9	CDK9_-_130548749.23-P1P2	GGCAGAGAGGCGCCCGTGAG
CDKL5	CDKL5_+_18443738.23-P1P2	GGCCGCTTTACCTTCCCCAG
CDKL5	CDKL5_-_18443804.23-P1P2	GGGTCCCCTGCTAGAAGTGG
CDKN1A	CDKN1A_+_36646518.23-P1P2	GGCCCAGCTCCGGCTCCACA
CDKN1A	CDKN1A_-_36646575.23-P1P2	GGCACCGAGGCACTCAGAGG
CDKN1B	CDKN1B_+_12870316.23-P1P2	GGCCCAATATGGCGGTGGAA
CDKN1B	CDKN1B_-_12870766.23-P1P2	GGAGGCGGTCGTGCAGACCC
CDKN1C	CDKN1C_+_2906998.23-P1P2	GGGCGGGCTGGGCGTTCCAC
CDKN1C	CDKN1C_-_2906877.23-P1P2	GCGGCTACCTGGCTGTCCGG
CDKN2AIP	CDKN2AIP_+_184366219.23-P1P2	GGGGACGCTGCCTCACTCAC
CDKN2AIP	CDKN2AIP_-_184365844.23-P1P2	GGGTCTTTAGGCCTGCGGAG
CDKN2A	CDKN2A_+_21974625.23-P2	GGGATGGCGGGCGACTCTGG
CDKN2A	CDKN2A_+_21994326.23-P1	GCCTGGAGGCGGCGAGAACA
CDKN2A	CDKN2A_+_21994362.23-P1	GGTGCCAAAGGGCGGCGCAG
CDKN2A	CDKN2A_-_21974525.23-P2	GCCAGGGCGTCGCCAGGAGG
CDKN2B	CDKN2B_+_22008917.23-P1P2	GACAAGGGCATGCCCAGTGG
CDKN2B	CDKN2B_+_22009282.23-P1P2	GACTCTGCCAGAGCGAGGCG
CDKN2C	CDKN2C_-_51434505.23-P2	GAACCGGCACCCTCTCTGAG
CDKN2C	CDKN2C_-_51434601.23-P2	GGACACGCAAGTGCCTGTAG
CDKN2C	CDKN2C_-_51435973.23-P1	GGCCATCATGCAGCCTGGTT
CDKN2C	CDKN2C_-_51435981.23-P1	GGCAGCCTGGTTAGGAGCAA
CDKN2D	CDKN2D_+_10679551.23-P1P2	GcccgcgggcggccgAGGGT
CDKN2D	CDKN2D_+_10679673.23-P1P2	GCCCCTGGCGGCTGCCTCAG
CDKN3	CDKN3_+_54863725.23-P1P2	GTGCAGCGCCGGCGACTCAC
CDKN3	CDKN3_-_54863739.23-P1P2	GCGGGGCACCGGTGAGTCGC
CDT1	CDT1_+_88870234.23-P1P2	GACGCGGCGCTGCTCCATGG
CDT1	CDT1_+_88870237.23-P1P2	GGTGACGCGGCGCTGCTCCA
CEACAM6	CEACAM6_+_42259477.23-P1P2	GTCCAGGAATGCTCTGGTCA
CEACAM6	CEACAM6_-_42259521.23-P1P2	GCTCAAGCTCCTCTACAAAG
CEBPB	CEBPB_+_48807925.23-P1P2	GTAGTCGTCGGAGAAGAGGT
CEBPB	CEBPB_-_48807399.23-P1P2	GCCGCGCACGGGACTGGGAA
CEBPG	CEBPG_-_33864240.23-P1P2	GAACTCTGTGAGGGACGCCG
CEBPG	CEBPG_-_33864647.23-P1P2	GggcgAGCAGGGGAAGCCGG
CECR2	CECR2_+_17956676.23-P1P2	GCTGAAGCAGGCAGGCAATC
CECR2	CECR2_-_17956852.23-P1P2	GCACGGGACACTGTAGATGG
CENPA	CENPA_+_26987565.23-P1	GCACTGGAAGGGCCGTGGAA
CENPA	CENPA_-_26987167.23-P1	GCGCTCGCGCAGGAGACCCC
CENPA	CENPA_-_27008942.23-P2	GGCGGACTTCTGCCAAGCAC
CENPA	CENPA_-_27008953.23-P2	GCCAAGCACCGGCTCATGTG
CENPE	CENPE_+_104119357.23-P1P2	GGGCGCCGCCCTGAGCCGGA
CENPE	CENPE_+_104119466.23-P1P2	GCAGCCTGATAGGATGGCGG
CENPF	CENPF_+_214776771.23-P1P2	GGCCGGGAGAGTGATCCCAG
CENPF	CENPF_-_214776566.23-P1P2	GGCGAATTGGGCACCGGTGG
CENPH	CENPH_+_68485427.23-P1P2	GGGAAAGGCTACCACTCAAC
CENPH	CENPH_-_68485438.23-P1P2	GAGCGCGTTTGCCTGTTGAG
CENPI	CENPI_+_100353181.23-P1P2	GGACCACCGAATGCCGCCTC
CENPI	CENPI_-_100353207.23-P1P2	GGGCGGCATTCGGTGGTCAG
CENPJ	CENPJ_+_25496834.23-P1P2	GGCCCTGCGCCGGAGATGGA
CENPJ	CENPJ_+_25496971.23-P1P2	GCCGACAGAGGCGGCGATTG
CENPK	CENPK_+_64858912.23-P1P2	GCGCTGTGATGGTAAGACCT
CENPK	CENPK_+_64858943.23-P1P2	GGCGCAGCGCCTAGGCGACC
CENPL	CENPL_-_173793815.23-P1P2	GACTAGCGGGCGGAGTTGAA
CENPL	CENPL_-_173793832.23-P1P2	GAAGGGCGCTTGGACCCCAG
CENPM	CENPM_+_42342939.23-P1P2	GAGGTCAACTGAGCTCTCTG
CENPM	CENPM_+_42343097.23-P1P2	GGCGCGCACCGCAGGAGCAA
CENPN	CENPN_-_81040819.23-P1P2	GCGGCGGGAACTGCAATTGG
CENPN	CENPN_-_81040900.23-P1P2	GCCGGTAAGAGAGCCCCGGG
CENPO	CENPO_-_25016322.23-P1P2	GAAAGCACGCCGGGACCGGT
CENPO	CENPO_-_25016383.23-P1P2	GTGGCCTGGGTGAGCTAGAA
CENPP	CENPP_+_95087933.23-P1P2	GGCCGCGTGCCTCACTAAAG
CENPP	CENPP_-_95088235.23-P1P2	GGCGGGTGAAGCGCGCAGGT
CENPQ	CENPQ_-_49431147.23-P1P2	GTCTAAGCGCGGCTCTCAGA
CENPQ	CENPQ_-_49431166.23-P1P2	GAGGGTGCAAGAAGAATCAG
CENPV	CENPV_+_16256735.23-P1P2	GGGGAGCCATGCGGCGATCG
CENPV	CENPV_-_16256724.23-P1P2	GTTCTGCCCGCGCAGCTTGG
CENPW	CENPW_+_126661305.23-P1P2	GGTCCGTATGACGCTTCTTC
CENPW	CENPW_-_126661477.23-P1P2	GTAAAGCGGAAGGCTCCCCG
CEP120	CEP120_+_122759030.23-P1P2	GGCTAGGCGGAAGCTgggcg
CEP120	CEP120_+_122759179.23-P1P2	GTAATGAAGGCGTCCTCCTT
CEP135	CEP135_+_56815222.23-P1P2	GCTCCCACATCCGGACTCAC
CEP135	CEP135_+_56815279.23-P1P2	GCCCGCGGGTACCGCCCAGA
CEP152	CEP152_+_49103178.23-P1P2	GCAGGACTAGAGTTTCCTCG
CEP152	CEP152_+_49103224.23-P1P2	GGGACTAGAGCCAGGGTAAG
CEP164	CEP164_-_117198944.23-P1P2	GGGTGAGTGAGCAGCGGGTC
CEP164	CEP164_-_117199076.23-P1P2	GCCCCCCGGGTCCAAATCCG
CEP250	CEP250_+_34043032.23-P1P2	GCTCGGCTCCCGCAGACGCC
CEP250	CEP250_-_34043022.23-P1P2	GGGCTGCCGCAGCTCAATCG
CEP41	CEP41_+_130080710.23-P1P2	GCACCGGAAAAGGCTCATGT
CEP41	CEP41_+_130080822.23-P1P2	GGAGGCTAGAACCCCGAACG
CEP55	CEP55_+_95256387.23-P1P2	GCGAGTCACACCATCAGGTG
CEP55	CEP55_-_95256377.23-P1P2	GGCCGCGGGATTCAAACTCC
CEP57	CEP57_+_95523690.23-P1P2	GCCTGCAACACACCCCCTCA
CEP57	CEP57_-_95523689.23-P1P2	GTGTAAGCTGTGAGCGTAGG
CEP63	CEP63_-_134204569.23-P1P2	GACAGGCCGTCCCTCAGCTG
CEP63	CEP63_-_134204996.23-P1P2	GACAAACGCGCCGACTACAG
CEP70	CEP70_+_138313031.23-P1P2	GGGCGACTGAGTAAGGTGAG
CEP70	CEP70_+_138313038.23-P1P2	GGGAGGCCGGCGACTGAGTA
CEP72	CEP72_-_612462.23-P1P2	GccgcgcAGGCGCCGTCCGA
CEP72	CEP72_-_612479.23-P1P2	GGAGGGCTCCGTTTGAAACA
CEP76	CEP76_-_12702630.23-P1P2	GGGCCGGGCCAGGGAGCGTT
CEP76	CEP76_-_12702683.23-P1P2	GCGCCTAGCGCAGCTCCCGG
CEP78	CEP78_+_80851030.23-P1P2	GGCCCTGCGGCCCAAGCAGT
CEP78	CEP78_-_80851026.23-P1P2	GGCCTCAGAGGACTATGAGG
CETN1	CETN1_+_580377.23-P1P2	GCTGGCCGCCGTGGTCCCAA
CETN1	CETN1_-_580394.23-P1P2	GGGTGCCGTTGGGACCACGG
CETN2	CETN2_+_151999266.23-P1	GGTTGCCTAACAACCGGCAG
CETN2	CETN2_+_151999272.23-P1	GACGTCGGTTGCCTAACAAC
CETN2	CETN2_-_151998124.23-P2	GGAGGAAAGGAAGGGCAGTA
CETN2	CETN2_-_151998167.23-P2	GTTCAGTTCTTTAACATCTA
CETN3	CETN3_+_89705523.23-P1P2	GGCGTCTTGCTGCCTTGGGT
CETN3	CETN3_-_89705533.23-P1P2	GGATTTTAACCCCCTACCCA
CFL1	CFL1_+_65625628.23-P1P2	GTTCAGTCGGGTCCCGGCAG
CFL1	CFL1_-_65625654.23-P1P2	GGCCGGGACCCGACTGAACG
CFLAR	CFLAR_+_201981338.23-P1	GCCCGGAGCgcagggctgtg
CFLAR	CFLAR_-_201980968.23-P1	GGACTCCCGGAGCTAGGGGT
CFLAR	CFLAR_-_201983436.23-P2	GAGGCGTGAAGCGGTTCAGC
CFLAR	CFLAR_-_201983442.23-P2	GGAAGCGGTTCAGCAGGCAG
CGB7	CGB7_+_49560797.23-P2	GCAAGAAGGCTTGAGACCGG
CGB7	CGB7_+_49560958.23-P2	GGGCTGGAAACTCGCCTTCA
CGB7	CGB7_+_49568260.23-P1	GCCTGCAGCCAGCGAGCAGG
CGB7	CGB7_-_49568212.23-P1	GGGAGTGGAGATCTTACCTG
CGREF1	CGREF1_+_27341916.23-P1P2	GgcgcTGGTGGAGCTGCGAA
CGREF1	CGREF1_-_27341550.23-P1P2	GCTGCCCTCAGGGTACACAG
CGRRF1	CGRRF1_+_54976650.23-P1P2	GTCTTGCTCTGGGTAGagcc
CGRRF1	CGRRF1_-_54976680.23-P1P2	GACCCAGAGCAAGACCCTGA
CHAF1A	CHAF1A_+_4402728.23-P1P2	GGGCAGCTCGACCTCCTCTC
CHAF1A	CHAF1A_-_4402710.23-P1P2	GagagcagcggccgcCTGAG
CHAF1B	CHAF1B_+_37757724.23-P1P2	GGAGGGACCCGGACAGTCAG
CHAF1B	CHAF1B_+_37757745.23-P1P2	GGGGCCAGGGAAGCCGTACC
CHAMP1	CHAMP1_+_115080003.23-P1P2	GCGGCCTCCCGAATGGCGAC
CHAMP1	CHAMP1_-_115079993.23-P1P2	GCGCTCGCGCACCCGGATCC
CHCHD6	CHCHD6_+_126423111.23-P1P2	GAGCCACCAGACCCGAGACC
CHCHD6	CHCHD6_-_126423127.23-P1P2	GTGGAGCCGGGTCTCGGGTC
CHD1L	CHD1L_-_146714409.23-P1P2	GAGCGCCTGGCTTCTTACTG
CHD1L	CHD1L_-_146714437.23-P1P2	GACTGAGGGCCGAGCCGAGG
CHD1	CHD1_+_98262226.23-P1P2	GttttCTTTAGGTGAATCAA
CHD1	CHD1_-_98262220.23-P1P2	GCAACAGTCACAGGTTTTCT
CHD2	CHD2_+_93443587.23-P1	GGCAGAGCGCGCTCTCTCTA
CHD2	CHD2_+_93443780.23-P1	GACGACCTGGGCTCTCAGTA
CHD2	CHD2_-_93426037.23-P2	GGAGGGAGTAAAGCCTAGAG
CHD2	CHD2_-_93426311.23-P2	GCCGCCTCGGAGGCTccccc
CHD3	CHD3_-_7788142.23-P1P2	GAGGATGGCTTCCCCTCTGA
CHD3	CHD3_-_7788148.23-P1P2	GGCTTCCCCTCTGAGggacg
CHD4	CHD4_+_6716555.23-P1P2	GTAAGAGGCGACGCTGGAGC
CHD4	CHD4_-_6716063.23-P1P2	GCTGTCCTCTGGGACAACTC
CHD6	CHD6_+_40246582.23-P1P2	Gcgtgccgaggccccccccg
CHD6	CHD6_+_40246867.23-P1P2	GgTTAGGGTGCCCCTATGAA
CHEK1	CHEK1_-_125495912.23-P1P2	GGGCAAAGGACAGTCCGGTG
CHEK1	CHEK1_-_125495934.23-P1P2	GAAGGGCGGCCGGTAGAGTA
CHEK2	CHEK2_+_29138256.23-P1P2	GCTGCAGCGCTCGGCACTGT
CHEK2	CHEK2_-_29138399.23-P1P2	GCGAGAGGGGAGGACGGATC
CHFR	CHFR_+_133464165.23-P1P2	GTGTCTCTTGACAGCGGCGG
CHFR	CHFR_-_133463971.23-P1P2	GTGGAGACTCCCGACCCCAG
CHIA	CHIA_+_111833487.23-P1P2	Gtgttcgtgcacagacgagg
CHIA	CHIA_-_111833513.23-P1P2	Gtcgtctgtgcacgaacagg
CHMP1A	CHMP1A_+_89723672.23-P1P2	GGGGCCTAGACCACCAACCC
CHMP1A	CHMP1A_-_89724068.23-P1P2	GGGGCGGTGTCAGGTCCCGG
CHMP1B	CHMP1B_+_11851450.23-P1P2	GAGCGCGCCGAAGGCAGAGA
CHMP1B	CHMP1B_+_11851459.23-P1P2	GCGGCTGAGAAGCGCGCCGA
CHMP3	CHMP3_-_86790451.23-P1P2	GTCTTTGGGCGGCTTCTCCT
CHMP3	CHMP3_-_86790522.23-P1P2	GCTTTCAGTTCCCCGCGCCC
CHRAC1	CHRAC1_+_141521475.23-P1P2	GCCGTGGGAGTTGTAGTGTG
CHRAC1	CHRAC1_-_141521629.23-P1P2	GTGGTCGTGGGTAAAGACAA
CHRNA4	CHRNA4_+_61992566.23-P1P2	GGCGCGCACGGGCCTCGAAG
CHRNA4	CHRNA4_-_61992667.23-P1P2	GTCTCCTGTGGggcgcggtg
CHTF18	CHTF18_-_838671.23-P1P2	GAGGTTCGGAGCGGGAGCTC
CHTF18	CHTF18_-_838687.23-P1P2	GCTCGGGCTCGCGGACGGTA
CHTF8	CHTF8_+_69166252.23-P1P2	Gcgcggctcggagagaagaa
CHTF8	CHTF8_-_69166513.23-P1P2	GTGCGCCAGGAGCACTTCCG
CIB1	CIB1_+_90777177.23-P1P2	GCAGTGACGCGGCCCAAGGG
CIB1	CIB1_-_90777091.23-P1P2	GTACTCGGCCAGCAGCTCCT
CIDEA	CIDEA_+_12254410.23-P1P2	GCGGGGCACTCGCCTGATGA
CIDEA	CIDEA_-_12254372.23-P1P2	GAGACCTCCAGGCCCGCTAG
CIDEB	CIDEB_+_24780552.23-P2	GAAGCCGAAGGCAAGCACGA
CIDEB	CIDEB_+_24780564.23-P2	GGGGGCCCAGAGCAAGCCGA
CIDEB	CIDEB_-_24777068.23-P1	GGCTGAGAGGTACTCCATGG
CIDEB	CIDEB_-_24777089.23-P1	GGACCGGAGAGTTCCTTCCC
CINP	CINP_+_102829193.23-P1P2	GCTCCTTCTACGGATATCTG
CINP	CINP_-_102829164.23-P1P2	GAGCCACCCCACCCCGGGAA
CITED1	CITED1_+_71525704.23-P1	Ggagacctggctgcgaatcc
CITED1	CITED1_+_71525739.23-P1	GTCCCTGCTTCGCagagcac
CITED1	CITED1_-_71526957.23-P2	GTCGCCGGCGGACTACAAGA
CITED1	CITED1_-_71526985.23-P2	GGGCAGAGCGAGCTTCCTCT
CKAP2	CKAP2_+_53030125.23-P1P2	GTCGCTAGGGACCTAAGAGG
CKAP2	CKAP2_-_53029622.23-P1P2	GTTAGCCGCGGTGCAGACTG
CKAP5	CKAP5_+_46867805.23-P1	GCGGCCCAAGCGGTTTCAAA
CKAP5	CKAP5_-_46848381.23-P2	GAGCAGGAATACCCGGCAGG
CKAP5	CKAP5_-_46848384.23-P2	GAGGAATACCCGGCAGGCGG
CKAP5	CKAP5_-_46867793.23-P1	GCAGCTGGGTCAGAACCAAG
CLASP1	CLASP1_-_122406626.23-P1P2	GCACCCGGCAGGGGAGACTC
CLASP1	CLASP1_-_122406649.23-P1P2	GTAGGAAGGGGGCCCGGGTG
CLASP2	CLASP2_+_33700574.23-P2	GCAGTGCTCCGGGTGTCTGC
CLASP2	CLASP2_+_33759687.23-P1	GAAGCGGGCTGGGGATCGGG
CLASP2	CLASP2_+_33759703.23-P1	GGCGGCCGCGGCCTCTGAAG
CLASP2	CLASP2_-_33700561.23-P2	GGCTCAGTGCCTGCGCCACT
CLIP1	CLIP1_+_122907081.23-P1P2	Gtgggacaggtggcggcgac
CLIP1	CLIP1_+_122907143.23-P1P2	GCGCCCCGAGCCGACGAGCC
CLK2	CLK2_+_155243222.23-P1P2	GCGGAGACCGAGCTGGGATC
CLK2	CLK2_+_155243270.23-P1P2	GCGTACGTGCTCGCTCACGG
CLOCK	CLOCK_-_56412950.23-P1P2	GCCGGGCGGGCGCCTCTCAC
CLOCK	CLOCK_-_56412965.23-P1P2	GTCACCGGGAGCGCTCGCGG
CLPTM1L	CLPTM1L_+_1345147.23-P1P2	GgAATCCCGCGGCGCCAGGT
CLPTM1L	CLPTM1L_+_1345158.23-P1P2	GgcggggccggcgAATCCCG
CLSPN	CLSPN_+_36235482.23-P1P2	GCGTCCCTAGTGGAGCGCAG
CLSPN	CLSPN_+_36235519.23-P1P2	GGCCGCTGCTCTCCGGCTGA
CLTCL1	CLTCL1_+_19279213.23-P1P2	GGTCAGCCCGCGCGAGGGGT
CLTCL1	CLTCL1_-_19279185.23-P1P2	GGGCTGGTGCGGGACCTCGG
CLTC	CLTC_+_57697287.23-P1P2	Ggccaggagagccgcaatgg
CLTC	CLTC_+_57697290.23-P1P2	Gggggccaggagagccgcaa
CNGB1	CNGB1_+_58004952.23-P1P2	GCATCTAAGCAGGTAACTCA
CNGB1	CNGB1_+_58005006.23-P1P2	GCTGAGGGGCCAGCTACGAG
CNOT4	CNOT4_-_135194801.23-P1P2	GGAGACTCTCAGCTTTCGGT
CNOT4	CNOT4_-_135194818.23-P1P2	GGTGGGTTCCACAGCCAGAC
CNOT6L	CNOT6L_-_78740440.23-P1P2	GCACTCTCGGTCCTACTCGG
CNOT6L	CNOT6L_-_78740505.23-P1P2	GAACAGCAGCCATTTCCCCG
CNOT6	CNOT6_-_179921630.23-P1P2	GCAAAGAGCAGCGACTAAGG
CNOT6	CNOT6_-_179921641.23-P1P2	GGACTAAGGCGGCAGAGGAG
CNOT7	CNOT7_+_17104120.23-P1P2	GGGTTAGGGAAGTAGAAAGG
CNOT7	CNOT7_+_17104350.23-P1P2	GCAGGACGTGCGAAAAGCGA
CNOT8	CNOT8_+_154238249.23-P1P2	GcgggctgactCCCCGACGG
CNOT8	CNOT8_-_154238211.23-P1P2	GGGTTCTAGGAGCAGATCCG
CNTRL	CNTRL_+_123837287.23-P1P2	GGGTAGAGCGGGAGAAGTTC
CNTRL	CNTRL_+_123837298.23-P1P2	GCCGCAGGCTGAGGTAGAGC
CNTROB	CNTROB_+_7835608.23-P1P2	GTCCCCAATTTGCCAAAGTG
CNTROB	CNTROB_-_7835514.23-P1P2	GGTCATCGAGGCGAGAGAGG
COL1A1	COL1A1_+_48278955.23-P1P2	GTCCTCGGGGTCGGAGCAGG
COL1A1	COL1A1_+_48278983.23-P1P2	GGCCAGTCGTCGGAGCAGAC
COL21A1	COL21A1_+_56112316.23-P1P2	GTGCAGGGAGAACGGACTCC
COL21A1	COL21A1_-_56112305.23-P1P2	GGACCTGCGCTGAAACGGAT
COL4A3	COL4A3_+_228029406.23-P1P2	GCAGAGCCTGGGCGAGTCCG
COL4A3	COL4A3_+_228029436.23-P1P2	GCGGTCCGGGCGCTCATGGT
COPS2	COPS2_+_49447762.23-P1P2	GCCGGCCAAGATGTCTGACA
COPS2	COPS2_-_49447577.23-P1P2	GCCGGGCCCGGTGCGGGAAC
COPS3	COPS3_+_17184553.23-P1P2	GGCGGCCCCTCCTCCCAGAG
COPS3	COPS3_-_17184489.23-P1P2	GCTGTTCACGAACTGCTCCA
COPS4	COPS4_-_83956404.23-P1P2	GGCAGCCGTGCGACAGGATT
COPS4	COPS4_-_83956572.23-P1P2	GGCCGGCCTGACGTCCAAGG
COPS5	COPS5_-_67974325.23-P1P2	GGCCTTGACCCTCCGCACCA
COPS5	COPS5_-_67974403.23-P1P2	GAGTTGGTAGAGACCATTCA
COPS6	COPS6_-_99686651.23-P1P2	GggcggcTGCAGCTACGAAC
COPS6	COPS6_-_99686659.23-P1P2	GCAGCTACGAACGGGACCGG
COPS7A	COPS7A_-_6832977.23-P1P2	GCACAGAATGGGCCGGGACC
COPS7A	COPS7A_-_6833496.23-P1P2	GAGCTGAGGGAGCGTCGTCA
COPS7B	COPS7B_+_232646460.23-P2	GTCCGAAACGACCAACTCAG
COPS7B	COPS7B_+_232646499.23-P2	GGTGAGAAGGGTCTTCCCGT
COPS7B	COPS7B_-_232651202.23-P1	GACAACCTGCGGGCAGGCGC
COPS7B	COPS7B_-_232651270.23-P1	GTAGGAGCTAGCGAGAGGGT
COPS8	COPS8_-_237994564.23-P1P2	GACGCCTGAGGGACAGTCTG
COPS8	COPS8_-_237994589.23-P1P2	GGGCTGTCCGGACGGTGCAG
CRADD	CRADD_+_94071184.23-P1P2	GACCGGAATCCTGACTGTTA
CRADD	CRADD_-_94071197.23-P1P2	GGGCAGGTTCCCTAACAGTC
CREBBP	CREBBP_+_3930647.23-P1P2	GGCTTCGAGCGCGATCTACT
CREBBP	CREBBP_-_3930644.23-P1P2	Gttgtggggcccgggaccgg
CREBL2	CREBL2_+_12765011.23-P1P2	GCCCCGCCCCGAGGAAGAAG
CREBL2	CREBL2_-_12764863.23-P1P2	GCCCAGAGACTGTCATGGAG
CRIP1	CRIP1_+_105953591.23-P1P2	GTTGGGACACTTGGGCATGA
CRIP1	CRIP1_-_105953716.23-P1P2	GGACCGCTCAGGAGGACCGG
CRKL	CRKL_-_21271784.23-P1P2	GTGGCTATTGGGAACAAGCT
CRKL	CRKL_-_21271801.23-P1P2	GCTGGGCAAAAGCACCCCGG
CROCC	CROCC_-_17248666.23-P1P2	GTGTGCGTCTTGGGGATCAA
CROCC	CROCC_-_17248671.23-P1P2	GGTCTTGGGGATCAAGGGGT
CRY1	CRY1_+_107487292.23-P1P2	GCAGCCTCGGGACCGGTCAC
CRY1	CRY1_-_107487254.23-P1P2	GGAGAAAGGACCGGGAACGG
CRY2	CRY2_-_45869044.23-P1P2	GGGAGCAGTCTGGACAGTCA
CRY2	CRY2_-_45869056.23-P1P2	GACAGTCATggcggcgactg
CRYAA	CRYAA_+_44589151.23-P1	GAGGAGTCAGCGGGGCCTCT
CRYAA	CRYAA_+_44589320.23-P1	GTGATGGTGGACGACAGGAA
CRYAA	CRYAA_+_44590382.23-P2	GAGGGGCTGAATGCTACtgg
CRYAA	CRYAA_+_44590399.23-P2	GACCCTCAGGGCCAGCTGAG
CRYAB	CRYAB_+_111783861.23-P2	GACCCAGGCCGGCAAAGAGC
CRYAB	CRYAB_+_111783876.23-P2	GGGGACAAGGAGGCACACCC
CRYAB	CRYAB_-_111782427.23-P1	GGAAGGGGCGGCGGATCCAG
CRYAB	CRYAB_-_111782452.23-P1	GTGGATGGCGATGTCCATGG
CSNK1D	CSNK1D_+_80231240.23-P1P2	GCCGCCATGGAGCTGAGAGT
CSNK1D	CSNK1D_+_80231268.23-P1P2	GGGGAGGGCAGGAGCGAATC
CSNK1E	CSNK1E_+_38713240.23-P1P2	GGGCGGCTCCGCGAATCCTC
CSNK1E	CSNK1E_-_38712904.23-P1P2	GCCTCGGAGGGCCCAGCGGG
CSNK2A1	CSNK2A1_+_524305.23-P1P2	GCTTCCACCACAGGTACCTA
CSNK2A1	CSNK2A1_-_524399.23-P1P2	GCGATGGAGGAGGAGACACA
CSNK2A2	CSNK2A2_-_58231975.23-P1P2	Gcagccaccggccgggaaag
CSNK2A2	CSNK2A2_-_58232005.23-P1P2	Ggcggcagcggagaagaagg
CSNK2B	CSNK2B_+_31633873.23-P1P2	GGACCGCGGCAGGCGAAGTG
CSNK2B	CSNK2B_-_31634088.23-P1P2	GGGGAGGAAGCGACCAGGTC
CSRNP1	CSRNP1_+_39194994.23-P1P2	GGGCCGAGCGCACAGAGTCG
CSRNP1	CSRNP1_+_39195038.23-P1P2	GTGCCGGACGCGCAGAGCGA
CSRNP2	CSRNP2_+_51477141.23-P1P2	Gcggcagagaccatcacggg
CSRNP2	CSRNP2_+_51477144.23-P1P2	Ggggcggcagagaccatcac
CSRNP3	CSRNP3_+_166326224.23-P1	GAAATATGGTTTCTGTACTT
CSRNP3	CSRNP3_+_166326238.23-P1	GTCGCTCTTACCTGTAAATA
CSRNP3	CSRNP3_+_166428847.23-P2	GCACGGCATCAGCCTCACTG
CSRNP3	CSRNP3_-_166428882.23-P2	GATGCCGTGCAGCAAGCAGT
CSRP2BP	CSRP2BP_+_18118767.23-P1P2	GGAGGAGCTGAGGAACCGAG
CSRP2BP	CSRP2BP_-_18118543.23-P1P2	GGGCGGCGGTGCGCACTCTG
CTC1	CTC1_-_8151322.23-P1P2	GGACGTAATAGCAGCACTCA
CTC1	CTC1_-_8151336.23-P1P2	GACTCACGGAGGAAGGGACC
CTCFL	CTCFL_+_56099910.23-P1P2	Ggtggggggcagggtaaagc
CTCFL	CTCFL_-_56100074.23-P1P2	GAGGTGGGCTTGACCGGGAC
CTCF	CTCF_+_67596356.23-P1P2	Gccggccgggcggcgagtag
CTCF	CTCF_-_67596515.23-P1P2	GCGCGGAGCTGCTTCTTTgg
CTDP1	CTDP1_+_77439863.23-P1P2	GTACCGCGGCGACACAACCC
CTDP1	CTDP1_+_77439877.23-P1P2	GCAGAGCGCAGCGCCTACCG
CTNNB1	CTNNB1_-_41241041.23-P1P2	GGTTGGCCCGGCCCCGGGAG
CTNNB1	CTNNB1_-_41241051.23-P1P2	GCCCCGGGAGCGGAGAGCGA
CTNNBL1	CTNNBL1_-_36322495.23-P1P2	GCGGTCTGGGCGTGAGTGCA
CTNNBL1	CTNNBL1_-_36322534.23-P1P2	GGGCCGGGTACCATGGACGT
CTSL	CTSL_+_90341065.23-P1	GGCTGCGCAGGCGCACTCCA
CTSL	CTSL_+_90342816.23-P2	GGGAAGGCTTGACACCTCTG
CTSL	CTSL_-_90341061.23-P1	GCGACCTCCGCAACCTTGAG
CTSL	CTSL_-_90342824.23-P2	GTGGAGAACAGCATCCCCAG
CUL1	CUL1_-_148396020.23-P1P2	GGGGCAGCCCCGGTAGCTGA
CUL1	CUL1_-_148396040.23-P1P2	GGGACGCAGCTAGACCTTGG
CUL2	CUL2_+_35379233.23-P1P2	GATGGCAGCGCTGTGAGCAG
CUL2	CUL2_+_35379513.23-P1P2	GGCGGAAGAAGGAGACCGGA
CUL3	CUL3_-_225449997.23-P1P2	GGTCCCCCTCACGTCCGGCT
CUL3	CUL3_-_225450135.23-P1P2	GCGAGATCCGGCCCAgaggg
CUL4A	CUL4A_+_113864367.23-P1P2	GTCGAGGTTGTACCTGATGG
CUL4A	CUL4A_-_113864345.23-P1P2	GTGGCGGAAGCTGCACGAGG
CUL4B	CUL4B_-_119694714.23-P1P2	GAGGAGTGAGCAGAACGAGG
CUL4B	CUL4B_-_119694822.23-P1P2	GGCGACTCAGCGAGTCTGTG
CUL5	CUL5_+_107880135.23-P1P2	GCCCAAAGAGCCGAACCCGG
CUL5	CUL5_-_107879730.23-P1P2	GGCGGCGGGTGCAACCACAA
CUL7	CUL7_-_43021163.23-P1P2	GCAGGGTGCACAGACCAGGT
CUL7	CUL7_-_43021528.23-P1P2	GGAGCTGCACCCGCGTGAGT
CUL9	CUL9_+_43149948.23-P1	GAGCCCTCGCTGGGACCCAG
CUL9	CUL9_+_43154770.23-P2	GGCTGAAGCCTTATCCTCAG
CUL9	CUL9_-_43149967.23-P1	GGGCCGCTGGGTCCCAGCGA
CUL9	CUL9_-_43154924.23-P2	GTGACCAGGAGCAGCCCTAG
CUZD1	CUZD1_+_124605286.23-P1P2	GTTGGCGGAGCTGACAATGG
CUZD1	CUZD1_+_124605289.23-P1P2	GTGTTTGGCGGAGCTGACAA
CXCL12	CXCL12_-_44880521.23-P1P2	GGGACGCCGAGCGGGCAATG
CXCL12	CXCL12_-_44880528.23-P1P2	GGAGCGGGCAATGCGGCTGA
CXCR3	CXCR3_-_70838293.23-P1P2	GGGCAGCAGCACTTACCTCA
CXCR3	CXCR3_-_70838305.23-P1P2	GTACCTCAAGGACCATGGCT
CXCR4	CXCR4_-_136875655.23-P1P2	GACCGCTGGTTCTCCAGATG
CXCR4	CXCR4_-_136875682.23-P1P2	GACTGGAGCACTCAGGCCCT
CXXC1	CXXC1_-_47814029.23-P1P2	GACCTGCACAGACCACTCGG
CXXC1	CXXC1_-_47814050.23-P1P2	GGCGTCCCAGGCGGTTGCAA
CXorf57	CXorf57_+_105855251.23-P1P2	GTAGTTTGCCCCGTCCAAAG
CXorf57	CXorf57_-_105855208.23-P1P2	GGAGTCTTGCCTGTCAGCAG
CYFIP2	CYFIP2_+_156693145.23-P1P2	GACCGCAGGGCCCCGCGCCG
CYFIP2	CYFIP2_+_156693181.23-P1P2	GGGCTCTGCGGCGGGTCCAG
CYLD	CYLD_-_50776046.23-P1P2	GCGCGTCGGAGGTAAATACT
CYLD	CYLD_-_50776054.23-P1P2	GAGGTAAATACTAGGGCGGT
CYP1B1	CYP1B1_+_38303059.23-P1P2	GGACGCCAAGAGACTCGAGT
CYP1B1	CYP1B1_-_38303253.23-P1P2	GCCCTTGCGGCTCTCACAAC
CYP26B1	CYP26B1_+_72371195.23-P1	GCCACCTCGTGAGCACCGAG
CYP26B1	CYP26B1_+_72371223.23-P1	GACGTGCGCAAGATCCTCAT
CYP26B1	CYP26B1_-_72374883.23-P2	GTGCCACAGCTGCTGCGACA
CYP26B1	CYP26B1_-_72374901.23-P2	GACGGCCAGCAGCAGCGTCA
DAB2IP	DAB2IP_+_124414201.23-P1P2	GTGGCCTTAGGAGGGTCTAG
DAB2IP	DAB2IP_-_124413972.23-P1P2	GCGAGCGCGGGAGAACGCGT
DAB2	DAB2_+_39425004.23-P1P2	GCGGCTCCGAAGCTCCCGGC
DAB2	DAB2_-_39425052.23-P1P2	GCCACTCCCGGCGAGAGATA
DAPK1	DAPK1_+_90112838.23-P1P2	GAGTTGCCGAGTCCCCTCCG
DAPK1	DAPK1_-_90112825.23-P1P2	GCCGGACCGAGCCAACGCCG
DAPK3	DAPK3_+_3971008.23-P1P2	GGGCTGCGGAGGGTAAAGAG
DAPK3	DAPK3_-_3971041.23-P1P2	GCTCCGCAGCCCGGAGAATA
DAP	DAP_-_10761170.23-P1P2	GTCTCTAGTTTCCCTTCGGG
DAP	DAP_-_10761186.23-P1P2	GGGGAGGCGAAGACATGACG
DAXX	DAXX_+_33290608.23-P1	GCGGACGGTGCGGGGATCAG
DAXX	DAXX_+_33290683.23-P1	GAGGCGGAGGGAACCATGCG
DAXX	DAXX_-_33288184.23-P2	GGAATCCAAGGAGGCTTCGG
DAXX	DAXX_-_33288198.23-P2	GTTCGGGGGTGTCTGCAGAG
DBF4B	DBF4B_+_42786079.23-P1P2	GCACAGTCCTGGTTATCTCA
DBF4B	DBF4B_-_42786094.23-P1P2	GTAGCTGCCCTGAGATAACC
DBF4	DBF4_+_87505889.23-P1P2	GGGTACCGCGTCTGCAGGTC
DBF4	DBF4_-_87505724.23-P1P2	GGcgagaaggcaggcacgag
DCAF11	DCAF11_-_24584057.23-P1P2	GGAAGCGCGTGACGGAGGAG
DCAF11	DCAF11_-_24584073.23-P1P2	GGAGCGGTTGGCCAACGCAG
DCLRE1A	DCLRE1A_+_115613885.23-P1P2	GGGGCGGTGAGGGTCCTTGA
DCLRE1A	DCLRE1A_-_115613933.23-P1P2	GCTGCCACTCGGCACCCCAA
DCLRE1B	DCLRE1B_+_114448001.23-P1P2	GGCTGGAGCCCAAATCGCGG
DCLRE1B	DCLRE1B_+_114448004.23-P1P2	GCCCGCTGGAGCCCAAATCG
DCLRE1C	DCLRE1C_+_14996016.23-P1P2	GGGGTCCCGGACTCTGGGAT
DCLRE1C	DCLRE1C_-_14996032.23-P1P2	GCGCCGCCGATCCCAGAGTC
DCTN1	DCTN1_+_74618953.23-P1P2	GTGGGCGTCGGTCGTCGGTG
DCTN1	DCTN1_+_74618971.23-P1P2	GGCCGGCCCCGCAGGGTCTT
DCTN2	DCTN2_-_57940910.23-P1P2	GCGGGGCCGGTGTTCGGGTA
DCTN2	DCTN2_-_57940946.23-P1P2	GGGGTCCCGGGCTAAGGCGG
DCTN3	DCTN3_+_34620457.23-P1P2	GGGTGGGTCGGTAGTAGCGA
DCTN3	DCTN3_+_34620473.23-P1P2	GGCTGTTTCCTGGCCGAGGT
DCUN1D1	DCUN1D1_-_182698334.23-P1P2	GCTCCGCAGCGAATGGACGG
DCUN1D1	DCUN1D1_-_182698337.23-P1P2	GCGCAGCGAATGGACGGCGG
DCUN1D2	DCUN1D2_+_114144976.23-P1P2	GGCGGCGCGGGGGAGATGGT
DCUN1D2	DCUN1D2_+_114144997.23-P1P2	GGCCGGGGCCGGCCAGAAGC
DCUN1D3	DCUN1D3_+_20911597.23-P1P2	GCTGGAAACGCGAGCGGGGA
DCUN1D3	DCUN1D3_+_20911669.23-P1P2	GCGGTGGGCCGCAGATGAAG
DCUN1D4	DCUN1D4_-_52709349.23-P1P2	GCGAGGTGCAGTGAGCTGGT
DCUN1D4	DCUN1D4_-_52709757.23-P1P2	GGAGTGTCCGGGGTGCATGG
DCUN1D5	DCUN1D5_-_102962827.23-P1P2	GTCCTCGCCGGTGGACACTG
DCUN1D5	DCUN1D5_-_102962856.23-P1P2	GTCACCGGGAGGAGATAACG
DDB1	DDB1_+_61100263.23-P1	GAGTGGGCCCGGCGAATGGA
DDB1	DDB1_+_61100555.23-P1	GGGCCTGCAACGTGTCTCTG
DDB1	DDB1_-_61081132.23-P2	GGAACGAAAAGTCCTCAATA
DDB1	DDB1_-_61081136.23-P2	GGAAAAGTCCTCAATACGGT
DDB2	DDB2_+_47236636.23-P1P2	GTCTATGCGAAGATCATGGA
DDB2	DDB2_-_47236690.23-P1P2	GCTTCACACGGAGGACGCGA
DDI1	DDI1_+_103907430.23-P1P2	GTGGTAGGTAGGGACCGTCC
DDI1	DDI1_-_103907421.23-P1P2	GGTGTCCGCGCCTCTCTGAG
DDI2	DDI2_+_15944202.23-P1P2	GTGGAGGGAAAAGGTCACCT
DDI2	DDI2_-_15944032.23-P1P2	GACTCACTGAGCGTGTGTGA
DDIT4	DDIT4_-_74033695.23-P1P2	GCTAGGGCGCAGCAGGCCAA
DDIT4	DDIT4_-_74033732.23-P1P2	GGACCTGGGACGGGTCTGGG
DDX11	DDX11_+_31226729.23-P1P2	GGCAGCAGCGAGAATCTACA
DDX11	DDX11_+_31226823.23-P1P2	GCCACTGAGTTAGAAACTGG
DDX1	DDX1_-_15732017.23-P1P2	GCACGCCGTGTCAGTCGGGA
DDX1	DDX1_-_15732021.23-P1P2	GCCGTGTCAGTCGGGAGGGA
DDX3X	DDX3X_+_41193418.23-P1P2	GCCCTCTCACGGGAGAACTG
DDX3X	DDX3X_+_41193428.23-P1P2	GACCGCGAAGGCCCTCTCAC
DDX41	DDX41_+_176943914.23-P1P2	GCGGAACCCGAACGGAAGGT
DDX41	DDX41_+_176943922.23-P1P2	GGGAGGAGTCGGAACCCGAA
DDX4	DDX4_+_55033970.23-P1P2	GGGTTACTGGGGAGCCCGTA
DDX4	DDX4_-_55033929.23-P1P2	GGGGAGAGCAAGCCGCGGAG
DDX5	DDX5_+_62502182.23-P1P2	GCGGGACCGAGGGTGAGTTT
DDX5	DDX5_-_62502405.23-P1P2	GAGACCGGTAGAAATGAATG
DEK	DEK_+_18264707.23-P1P2	GCGAGCGTCACGCCAGACAG
DEK	DEK_-_18264717.23-P1P2	GAGGCGCGCGGGCCGCTGTC
DFFA	DFFA_+_10532508.23-P1P2	GCCCACCTTGTGGAGGATGG
DFFA	DFFA_-_10532568.23-P1P2	GAAGTCGCGGGAGGCCGGAG
DGKZ	DGKZ_-_46369028.23-P1P2	GCTGGCGGCACTTCCTGGAG
DGKZ	DGKZ_-_46369057.23-P1P2	GAGCGGCTTCCCGGGCACCT
DHCR24	DHCR24_+_55352860.23-P1P2	GTGGGCTACAGGCGCAGAGC
DHCR24	DHCR24_+_55352871.23-P1P2	GTCCCCGGGCTGTGGGCTAC
DHH	DHH_+_49488100.23-P1P2	GCGCCAGTGGGCCAGCGGAG
DHH	DHH_-_49488528.23-P1P2	GCCATCATAGCAGGGAAGGG
DHX9	DHX9_+_182808482.23-P1P2	GCATGGAGGAATCGGCGAAA
DHX9	DHX9_+_182808499.23-P1P2	GAAACGCACAGCAACTCGCA
DIABLO	DIABLO_+_122710557.23-P1P2	GGCGTCCGCGCGCTGCACAA
DIABLO	DIABLO_-_122710340.23-P1P2	GAAGCCGGGCTTGACCCAGG
DIAPH2	DIAPH2_+_95939944.23-P1P2	GCGGCGGCACCTCTTCCTGA
DIAPH2	DIAPH2_-_95939859.23-P1P2	GTTGCCCCAGCGCCGAGTAG
DICER1	DICER1_+_95623669.23-P1P2	GGGCGAGCGCGAGGAAATgg
DICER1	DICER1_+_95623701.23-P1P2	GATGGAGTAACCTGACAGCG
DIS3L2	DIS3L2_+_232826504.23-P1P2	GGGGGTCGTGCAGCACTAGG
DIS3L2	DIS3L2_+_232826689.23-P1P2	GAGGCCGGGTCGGTCAGGAG
DKC1	DKC1_-_153991174.23-P1P2	GGCGCGGCCTGACGGGACCA
DKC1	DKC1_-_153991190.23-P1P2	GCCAAGGCGGCGGGAGTCTG
DLC1	DLC1_-_12990756.23-P1P2	GGAGAGGTGCGGCCATGTCC
DLC1	DLC1_-_12990789.23-P1P2	GGCGCCCTCGCTCGGGCAGT
DLG1	DLG1_+_197025436.23-P1P2	GTCTGCCGCGGAGTTGGAAA
DLG1	DLG1_-_197025179.23-P1P2	GTACCCGGGGAGCATCCTAA
DLGAP5	DLGAP5_+_55658101.23-P1P2	GAGAAGGGTCTGAGGACCGG
DLGAP5	DLGAP5_+_55658250.23-P1P2	GAGGGTTCCTGCTTCGGAGT
DMAP1	DMAP1_-_44679204.23-P1P2	GCAGCTGCCGGACCCAGGTG
DMAP1	DMAP1_-_44679254.23-P1P2	GGCCGTTAGGAACATCCAAG
DMC1	DMC1_+_38966174.23-P1P2	GCGTTTGGCGCCAAACCCTG
DMC1	DMC1_-_38966148.23-P1P2	GCTAACTCGGGCCTAGAACA
DMTF1	DMTF1_-_86781796.23-P1P2	GCTGCAGCCACTCTCGCCCG
DMTF1	DMTF1_-_86782207.23-P1P2	GTGGCGCCGGGACCCCTGGG
DNA2	DNA2_-_70231468.23-P1P2	GCCCGGGCCCGGTCAGTCTG
DNA2	DNA2_-_70231670.23-P1P2	GCAGAAAAGACAGCGGAACC
DNAJC10	DNAJC10_+_183581016.23-P1P2	GGCGCGCGGCCGGTACCGGT
DNAJC10	DNAJC10_-_183581023.23-P1P2	GCGGCGCGTGAGGAACCTAC
DNAJC2	DNAJC2_-_102985195.23-P1P2	GCTCTAAGACGCCCAGGAAC
DNAJC2	DNAJC2_-_102985246.23-P1P2	GGGATGGATCTTTCGTGGTG
DNM2	DNM2_+_10828788.23-P1P2	GTCGGCAAGACGCCCGCTCC
DNM2	DNM2_-_10828821.23-P1P2	GGTCTTGCCGAGGCCCGGGC
DNMT1	DNMT1_-_10305582.23-P1P2	GGTACGCGCCGGCATCTCGG
DNMT1	DNMT1_-_10305600.23-P1P2	GGAGGCTTCAGCAGACGCGG
DNMT3A	DNMT3A_+_25474834.23-ENST00000402667.1	GCACTCCTCGAGGGCTCCAG
DNMT3A	DNMT3A_-_25475282.23-ENST00000402667.1	GCCCCGCTGGAGGGCCTGGT
DNTT	DNTT_+_98064251.23-P1P2	GACGCTCGTGGTGGATCCAT
DNTT	DNTT_-_98064235.23-P1P2	GCACCAGATGGGCCAGCCAG
DONSON	DONSON_+_34960973.23-P1P2	GgcgggAAGTCTCTGTAGGG
DONSON	DONSON_+_34960976.23-P1P2	GcgcgcgggAAGTCTCTGTA
DOT1L	DOT1L_+_2164312.23-P1P2	GTTTGGGGTGTCCCCAGGGG
DOT1L	DOT1L_-_2163964.23-P1P2	GTCACGCCGGCCCAAGATGG
DPEP1	DPEP1_+_89680572.23-P2	GgccagtgGGAGGACAGCGG
DPEP1	DPEP1_+_89696684.23-P1	GGGAGAGGCACCAGAGGTGT
DPEP1	DPEP1_+_89696802.23-P1	GCCACATGGTGGGGTCCCCG
DPEP1	DPEP1_-_89680046.23-P2	GGGCAGCAGGTGGCCGGGTA
DPEP3	DPEP3_+_68014349.23-P1P2	GAGGCTGGGTCGTCATGATC
DPEP3	DPEP3_-_68014382.23-P1P2	GGACCCAGCCTCCCGAAGAG
DPF2	DPF2_+_65101695.23-P1	GTCTCGGGAGAGGACCGGGA
DPF2	DPF2_+_65109078.23-P2	GGTGGCCCCCAGTGAAGAGG
DPF2	DPF2_-_65101346.23-P1	GGCTTCTCGGCCCGAGGCAG
DPF2	DPF2_-_65108928.23-P2	GCAGGATGGCAGTAGTTTAG
DPP8	DPP8_-_65809958.23-P1P2	GGCGCCGGTGACAACCCAGG
DPP8	DPP8_-_65809983.23-P1P2	GACGCGGCACTAAGAAGCAG
DPY30	DPY30_+_32264807.23-P1P2	GCTCTTAAGAACGAACGGCT
DPY30	DPY30_+_32264870.23-P1P2	GGTGCGACAGCCGTCACTTA
DRAM1	DRAM1_+_102271466.23-P1P2	GGGCCGGGCGCGTACACTCA
DRAM1	DRAM1_-_102271865.23-P1P2	GTAGCCTGGGATGTTTAGGG
DRAM2	DRAM2_+_111682658.23-P1P2	GAGCGCTAGTCGGTCTGGTA
DRAM2	DRAM2_+_111682663.23-P1P2	GCGGCCAGCGCTAGTCGGTC
DROSHA	DROSHA_-_31532156.23-P1P2	GAAAGCCAGGCTACTACCGC
DROSHA	DROSHA_-_31532204.23-P1P2	GCTCCGGAACAGGAAACCGA
DSCC1	DSCC1_+_120868042.23-P1P2	GGCGGCGGGACTCCTAGACC
DSCC1	DSCC1_-_120868119.23-P1P2	GAAGTTCCCAAGCAGCCGGA
DSN1	DSN1_+_35402097.23-P1P2	GGGCGTCCAGGAGTGACCTG
DSN1	DSN1_+_35402133.23-P1P2	GCACCCTGATCAGGGAGTAT
DST	DST_-_56707881.23-ENST00000361203.3,ENST00000370769.4	GCTCTCCAGGACATCCTCGT
DST	DST_-_56708099.23-ENST00000361203.3,ENST00000370769.4	GAGCCGAAGACGCAGAGCGG
DST	DST_-_56819576.23-ENST00000370754.5	GGCGCTACGCGAGTGATCCA
DST	DST_-_56819618.23-ENST00000370754.5	GGACTCAGCAGACAGCGACG
DTL	DTL_+_212209345.23-P1P2	GAGTCGGCCCTGGTCGGAGG
DTL	DTL_-_212209126.23-P1P2	GGGCTTACAGTGGCGGGAGT
DTX1	DTX1_+_113494787.23-P1P2	GGCCGCTCGCGGGCCCCCAG
DTX1	DTX1_-_113494552.23-P1P2	GCCCACCCGCGAGATCCCGG
DTX2	DTX2_+_76110332.23-P1P2	GCCCTTCAACCTCTGTGGTC
DTX2	DTX2_-_76110428.23-P1P2	GGCCCTGTCCCACCACTCAG
DTX3L	DTX3L_+_122283253.23-P1P2	GATGGCTCTGCGCGTCGGGA
DTX3L	DTX3L_+_122283258.23-P1P2	GAGGCCATGGCTCTGCGCGT
DTX3	DTX3_-_57998641.23-P1P2	GCAATGGCGGCGCTGACGAG
DTX3	DTX3_-_57998645.23-P1P2	GGGCGGCGCTGACGAGAGGT
DTX4	DTX4_-_58939652.23-P1P2	GCCCACCCCGGCGTCTGCAG
DTX4	DTX4_-_58939675.23-P1P2	GCGAGGCGCAACTGGTGCGA
DUSP13	DUSP13_+_76868735.23-P1P2	GAGCTGGCCAAGGGGCATGG
DUSP13	DUSP13_-_76868916.23-P1P2	GGGGAGAGAGGTCTCAGCCA
DUT	DUT_+_48624411.23-P1P2	GCGAGCGAGGAGACCACCGG
DUT	DUT_+_48624414.23-P1P2	GAGGCGAGCGAGGAGACCAC
DYNC1H1	DYNC1H1_+_102430877.23-P1P2	GGGAGCCGGCTCCGCCCTAA
DYNC1H1	DYNC1H1_+_102430905.23-P1P2	GGCTAGCCCACCGCAGACTG
DYNC1I2	DYNC1I2_+_172544609.23-P1P2	GGCGTCCGGAAGAAGCCAGT
DYNC1I2	DYNC1I2_-_172544214.23-P1P2	GGAGCGACCTCGTTCTGGTG
DYNC1LI1	DYNC1LI1_+_32612127.23-P1P2	GGGCAGGCGACGACGAGGAC
DYNC1LI1	DYNC1LI1_-_32612288.23-P1P2	GTCGGGAATCACACCACTCC
DYNLL1	DYNLL1_-_120933933.23-P1P2	GCTTAGATGCGCCACGGTTT
DYNLL1	DYNLL1_-_120934043.23-P1P2	GAGAAACTCGGGGGGCCAGG
DYNLT1	DYNLT1_+_159065697.23-P1P2	GGAGGAGGTAACCGCCGGGT
DYNLT1	DYNLT1_+_159065736.23-P1P2	GGGACGCGCCGGAGGAAAGA
DYNLT3	DYNLT3_-_37706725.23-P1P2	GGGCGCTCCCAGGTAGCCAA
DYNLT3	DYNLT3_-_37706785.23-P1P2	GGTAGCGCCGGCTCTCCCTG
DYRK1A	DYRK1A_-_38792719.23-ENST00000398960.2	GTTGAAATACAGTAAAACTC
DYRK1A	DYRK1A_-_38792743.23-ENST00000398960.2	GAAGAGAATGTGGGAATCGA
DYRK3	DYRK3_-_206808950.23-P1P2	GTCTGGTCGAGAGTACCCGT
DYRK3	DYRK3_-_206809170.23-P1P2	GCTGGAGGCGCCACAGGGAG
DYRK4	DYRK4_+_4714112.23-P1P2	GTGGCCCAGGATCACTTCTG
DYRK4	DYRK4_+_4714134.23-P1P2	GGTCAATGGCCACGTCGTAG
E2F1	E2F1_-_32273754.23-P1P2	GCCAAACACGGCGCCCTCCC
E2F1	E2F1_-_32274108.23-P1P2	Gcggcccgggtgacaggcgg
E2F2	E2F2_+_23857681.23-P1P2	GGAGCGAGCCGCAAGGAAGT
E2F2	E2F2_-_23857662.23-P1P2	GGACGCGATGCGCTGGGATG
E2F3	E2F3_+_20402137.23-P1	GGCGGCCGGCAGCTGAAAAA
E2F3	E2F3_+_20402178.23-P1	GGATGCAACGGATTGCGAGG
E2F3	E2F3_+_20403967.23-P2	Gggagggccgaacagaccgg
E2F3	E2F3_-_20403886.23-P2	GCCCTGGCCTGGGACGGTCC
E2F4	E2F4_-_67226070.23-P1P2	GCGGCGGCCAGGAACGGAAG
E2F4	E2F4_-_67226293.23-P1P2	GCTGGGCTAAGGGGAGACAA
E2F5	E2F5_+_86089409.23-P1P2	GTGAGGCCCACGACCGAGGG
E2F5	E2F5_-_86089446.23-P1P2	GGCCTCATTCACGCTTCCCC
E2F6	E2F6_-_11606226.23-P1P2	GCCGACGCAGACGGAAAAAG
E2F6	E2F6_-_11606229.23-P1P2	GACGCAGACGGAAAAAGAGG
E2F7	E2F7_+_77459335.23-P1P2	GTTAGCGGGGACTACGATCC
E2F7	E2F7_-_77459318.23-P1P2	GGCAGCGCCAGCGCTCAGAC
E2F8	E2F8_+_19262720.23-P1P2	GCAGGCCCCGCGCAGCTAAG
E2F8	E2F8_+_19262912.23-P1P2	GGCGCGGCGCCCGGGCGACA
E4F1	E4F1_-_2273621.23-P1P2	GCGGCGCGTTGCGACATGGA
E4F1	E4F1_-_2273644.23-P1P2	GGCGATGGCAGTGCGGGTGA
EAF2	EAF2_-_121554098.23-P1P2	GGGTGGCAGATAGTGAGCGC
EAF2	EAF2_-_121554104.23-P1P2	GAGATAGTGAGCGCTGGTGG
EBAG9	EBAG9_-_110552371.23-P1P2	GCGGGTCAGGGTGACCTCTG
EBAG9	EBAG9_-_110552446.23-P1P2	GCGCTCACGCGTGGGAGACT
ECSCR	ECSCR_-_138842274.23-P1P2	GATGTCAGCTGGGTATGTGG
ECSCR	ECSCR_-_138842311.23-P1P2	GGTGGAGGCTCTGTCCATAG
ECT2	ECT2_+_172468782.23-P1P2	GGGTGCGGCGAGGGAGTTCC
ECT2	ECT2_-_172468705.23-P1P2	GCGAGCGGCTCCAGAGCCAA
EDA2R	EDA2R_+_65858825.23-P1P2	GTCCGTTACCGGGTGAGTGT
EDA2R	EDA2R_-_65858845.23-P1P2	GTCCCACACTCACCCGGTAA
EDAR	EDAR_+_109605631.23-P1P2	GCGGTCAAGGAAGAGTTCCC
EDAR	EDAR_+_109605660.23-P1P2	GGTTTCCAAACTTGCAGACA
EEF1E1	EEF1E1_+_8102750.23-P1P2	GAGGAGCTACGGCCGGAAGA
EEF1E1	EEF1E1_+_8102757.23-P1P2	GGTCTGCCAGGAGCTACGGC
EEPD1	EEPD1_-_36192902.23-P1P2	GACTGCGAGCGGGAGCCGTG
EEPD1	EEPD1_-_36192950.23-P1P2	GGCGGATCCCCGCCCGAGTT
EGFL6	EGFL6_+_13587989.23-P1P2	GGCGGGAGCGCAAGGCTCCA
EGFL6	EGFL6_-_13587771.23-P1P2	GGCCTCGGCCAGGCTTGCCA
EGFR	EGFR_-_55086719.23-P1P2	GCCGCGCGAGCTAGACGTCC
EGFR	EGFR_-_55086784.23-P1P2	GACGGTGTGAGCGCCCGACG
EGLN3	EGLN3_-_34420230.23-P1P2	GGCAGTGCGGCGCAAGGAGT
EGLN3	EGLN3_-_34420234.23-P1P2	GTGCGGCGCAAGGAGTCGGA
EHMT2	EHMT2_+_31865401.23-P1P2	GcggcCGCCGAGGTGCGGAA
EHMT2	EHMT2_+_31865447.23-P1P2	GccAGCGCAAgcggcgatgg
EI24	EI24_+_125439302.23-P1P2	GAGAACCAGCCGGCACCACG
EI24	EI24_-_125439479.23-P1P2	GCGGAGCTGTGGGTAGGTGC
EID1	EID1_-_49170364.23-P1P2	GCTTTTTCCTAGAGGTTGAG
EID1	EID1_-_49170547.23-P1P2	GCTCGAGGAGGAAGGCCCAA
EID3	EID3_+_104697575.23-P1P2	GCCGGCCACGGGTATCTCTG
EID3	EID3_-_104697592.23-P1P2	GGTTACCTCAGAGATACCCG
EIF4A1	EIF4A1_+_7476226.23-P1P2	GCGGCGGGCCCGTCGGAAGG
EIF4A1	EIF4A1_-_7476155.23-P1P2	GCACTCCGCCCTAGTTTCTA
EIF4EBP1	EIF4EBP1_-_37888072.23-P1P2	GAGGGCAGCGAGAGGTTCGC
EIF4EBP1	EIF4EBP1_-_37888101.23-P1P2	GCACAGGAGACCATGTCCGG
EIF4E	EIF4E_+_99849828.23-P1P2	GCCGGCCTGGAGTGAGATGG
EIF4E	EIF4E_-_99850247.23-P1P2	GGGCCAAAGGCAATACTCAC
EIF4G2	EIF4G2_+_10828816.23-P2	GAGAGTGCGATTGCAGAAGG
EIF4G2	EIF4G2_+_10830441.23-P1	GAGTCGGAGCTCTATGGAGG
EIF4G2	EIF4G2_+_10830444.23-P1	GGTGAGTCGGAGCTCTATGG
EIF4G2	EIF4G2_-_10828931.23-P2	GACAGGAGAAATGAAATACC
EIF4G3	EIF4G3_-_21377374.23-P2	GCTTACTTGAGAGAGTCCAG
EIF4G3	EIF4G3_-_21377390.23-P2	GCAGGGGACGATGCATGTCC
EIF4G3	EIF4G3_-_21503138.23-P1	GCCCCGCGGGCCAGCACCAC
EIF4G3	EIF4G3_-_21503353.23-P1	GACGAGCAGAGCATCCAACA
EIF5A	EIF5A_-_7210932.23-P1P2	GGCTGCTTGGTTGGTCAGTG
EIF5A	EIF5A_-_7211217.23-P1P2	GAGCGGCGCGAGGTGAGGAG
ELL3	ELL3_-_44068934.23-P1P2	GTGAGGCCCAAGGTCCCTAG
ELL3	ELL3_-_44069130.23-P1P2	GTCGAGTGCAAGCAGCACGG
ELMO3	ELMO3_+_67233049.23-P1P2	GTGCAACGCGGCCTTCCCAA
ELMO3	ELMO3_-_67233092.23-P1P2	GTGGCCAGGAGCAGCAGTCT
EMC4	EMC4_-_34517254.23-P1P2	GCAAAGCGGAGAACGCTGGT
EMC4	EMC4_-_34517276.23-P1P2	GCCTGTTGTGGAGTACGCTT
EMD	EMD_+_153607759.23-P1P2	GCGGCTGCCGAGGAGCACGG
EMD	EMD_+_153607778.23-P1P2	GACCAAAACCGGCCGAGCAA
EME1	EME1_+_48450680.23-P1P2	GTGCAGAGCGGTGTTCAGGA
EME1	EME1_-_48450651.23-P1P2	GAGTTGCAGGTGAGCGTCCC
EME2	EME2_-_1823220.23-P1P2	GCCGGAAGCGAGGAAGAGGT
EME2	EME2_-_1823252.23-P1P2	GGCGCGGGTTGGACCCGGGA
EML4	EML4_-_42396563.23-P1P2	GGGCGCGGCTCTCAACGTGA
EML4	EML4_-_42396601.23-P1P2	GGCCGCGGCTTACTACCCCA
ENDOV	ENDOV_+_78389220.23-P1P2	GGAGAACCGCGCCCACCCCG
ENDOV	ENDOV_-_78389210.23-P1P2	GGCGGAAGCGGAGGGATCTC
ENSA	ENSA_+_150601782.23-P1P2	GATGGTCTCAGGCTCCGCAG
ENSA	ENSA_-_150601826.23-P1P2	GGCGACCAATCCGCACTGGT
ENY2	ENY2_+_110346816.23-P1P2	GCTCCGGTAGCACGCCCTGT
ENY2	ENY2_-_110346603.23-P1P2	GTAGGTGCCCGAGCTACTGA
EP300	EP300_+_41488885.23-P1P2	GGCTCCGACGGCACCCGAGG
EP300	EP300_-_41487756.23-P1P2	GCTACCGCTAGCCTGTAAGG
EP400	EP400_+_132434542.23-P1P2	GCGCTCCGGCCGCGTCAGGA
EP400	EP400_-_132434629.23-P1P2	GGGGCGGGAGGCTCTCGGGA
EPC1	EPC1_+_32636079.23-P1P2	GTTGGCTGAAGAGCGCACAG
EPC1	EPC1_+_32636107.23-P1P2	GCGCGATGCAGTGTGGGGAA
EPC2	EPC2_+_149402296.23-P1P2	GCAGCGGCGGCGAGCGATCC
EPC2	EPC2_-_149402744.23-P1P2	GGAAGGAGGAGGAATCGGTA
EPHA7	EPHA7_+_94128956.23-P1P2	GCAGGCTGCGAAGGAAGGTA
EPHA7	EPHA7_+_94129221.23-P1P2	GGGTGCGAGCGAACAGGAGT
EPHB6	EPHB6_+_142552855.23-P1P2	GGCCCGCTGCTGTAGAGCCG
EPHB6	EPHB6_-_142552874.23-P1P2	GAGCCGCGGCTCTACAGCAG
EPO	EPO_+_100318519.23-P1P2	GCTCATCCCGGGAAGCTCGG
EPO	EPO_-_100318125.23-P1P2	GCACGCTCCGCCAGTCCCAA
ERBB2IP	ERBB2IP_+_65222487.23-P1P2	GCCTCCCACAGAAGAAGAGT
ERBB2IP	ERBB2IP_-_65222572.23-P1P2	GATCCAAAGTGACTGATGAA
ERCC1	ERCC1_-_45927125.23-P1P2	GAAAGACTGCAGAGGGATCG
ERCC1	ERCC1_-_45927128.23-P1P2	GGACTGCAGAGGGATCGAGG
ERCC2	ERCC2_+_45873591.23-P1P2	GAGGACCTGAGGGTTACCGG
ERCC2	ERCC2_+_45873802.23-P1P2	GCCCCGCTGCACAGTCCGGC
ERCC3	ERCC3_+_128051692.23-P1P2	GGATGCCGCGGCGGGCCTGT
ERCC3	ERCC3_-_128051699.23-P1P2	GAAGATGACCCCGCTCCCAC
ERCC4	ERCC4_+_14014053.23-P1	GTACTCCAGCAGCGGCGCCA
ERCC4	ERCC4_-_14014025.23-P1	GCGACCCGGAAGAGCTTCCA
ERCC4	ERCC4_-_14025890.23-P2	GGACAGATCACAGTAGTGGG
ERCC4	ERCC4_-_14025902.23-P2	GTAGTGGGAGGCGGTGTGGT
ERCC5	ERCC5_+_103498446.23-P1P2	GAGTGGGGGACGGCACTAAT
ERCC5	ERCC5_-_103498479.23-P1P2	GGTCCCCCACTGGAAAACCG
ERCC6L2	ERCC6L2_+_98637976.23-P1P2	GGCGACCCCCAAATCTTCCT
ERCC6L2	ERCC6L2_-_98638049.23-P1P2	GGGCGGAGCCCGAGAGAACT
ERCC6L	ERCC6L_+_71458754.23-P1P2	GCCCAATCCGAGGGTCATGG
ERCC6L	ERCC6L_-_71458681.23-P1P2	GGTTAGCTAGACCCGCCCAG
ERCC6	ERCC6_+_50747057.23-P1P2	GGTCGAGCTGGGTTCCAAGG
ERCC6	ERCC6_+_50747060.23-P1P2	GCCCGTCGAGCTGGGTTCCA
ERCC8	ERCC8_+_60240871.23-P1P2	GCCGCCCCTGAGCTCTGTCA
ERCC8	ERCC8_-_60240852.23-P1P2	GGCATATCGTGTCCTCACAC
EREG	EREG_+_75230908.23-P1P2	GAGCGGCTGTCAGCCTAGAA
EREG	EREG_-_75230906.23-P1P2	GGAGGGACACAGCCAACGTG
ERF	ERF_+_42759228.23-P1P2	Ggcggcgagggcggcccgac
ERF	ERF_+_42759259.23-P1P2	Gggagaggctctgagaggcg
ERH	ERH_+_69864986.23-P1P2	GTAAGCTCGTGTAACGGCGG
ERH	ERH_-_69864782.23-P1P2	GGGCTCCGAGGCCTAGAGTC
ESCO1	ESCO1_+_19180562.23-P1P2	GGGTACGCGAGCGTCCCTGA
ESCO1	ESCO1_-_19180570.23-P1P2	GCAGGCGGCGGGGACCGTCA
ESCO2	ESCO2_+_27632128.23-P1P2	GCCGCCTCGGCCTACTCCAG
ESCO2	ESCO2_-_27632134.23-P1P2	GCTGAGGCGCAGGTAACCTC
ESPL1	ESPL1_-_53662083.23-P1P2	GGGTCTGGCGCGGAAAACGA
ESPL1	ESPL1_-_53662296.23-P1P2	GGACTGCCCCGGGCCGCTGA
ESR1	ESR1_+_152011744.23-P1	GCTTATGCTATAGAATGGGC
ESR1	ESR1_+_152128854.23-P2	GTGAAGCCGGGCGACCCGAC
ESR1	ESR1_+_152128866.23-P2	GCTGCGGGTCCGGTGAAGCC
ESR1	ESR1_-_152011728.23-P1	GGCTCTTTAACAGGCTCGAA
ETAA1	ETAA1_+_67624484.23-P1P2	GAAACCGCACCCCGCACCAA
ETAA1	ETAA1_-_67624659.23-P1P2	GCAGTGGCGGCGGAGGAATG
EVA1A	EVA1A_-_75788023.23-P1P2	GCGGCCTGGGTGCTCACGGA
EVA1A	EVA1A_-_75788067.23-P1P2	GTGCAGGAGCCCGAGTCAGT
EVI5	EVI5_+_93250582.23-P1P2	GCTGGCTGCAGTTCCGACAG
EVI5	EVI5_+_93250600.23-P1P2	GTGGCCAGCTGGCAAGGGGC
EXD2	EXD2_+_69658603.23-P1P2	GTCCCAGGGAGAGGGTAAGG
EXD2	EXD2_+_69658617.23-P1P2	GGGTCTGGTAGAGTCTCCCA
EXO1	EXO1_+_242011534.23-P1P2	GGGCCGGCAACGCAGAACAC
EXO1	EXO1_+_242011550.23-P1P2	GTGGCCAGAGCACCCACGGC
EXO5	EXO5_+_40974657.23-P1P2	GAGCCGCGCCCACCAAGGGA
EXO5	EXO5_+_40974661.23-P1P2	GCGGGAGCCGCGCCCACCAA
EYA1	EYA1_+_72268946.23-P1	GTTCCCCCCCTGACAAGGGG
EYA1	EYA1_+_72268949.23-P1	GGCCTTCCCCCCCTGACAAG
EYA1	EYA1_-_72274048.23-P2	GGAGTGGAGCGCCTCTGCAG
EYA1	EYA1_-_72274288.23-P2	GCTTCCCCACCAAACAGCAG
EYA2	EYA2_+_45523542.23-P1P2	GGACGAGGCCGGGCTGACTG
EYA2	EYA2_+_45523552.23-P1P2	GgTGCGGGTCCGACGAGGCC
EYA3	EYA3_-_28415104.23-P1P2	GCACAGTAGAACCAATCGAG
EYA3	EYA3_-_28415116.23-P1P2	GAATCGAGCGGAGGAAACCG
EYA4	EYA4_+_133562512.23-P1P2	GAGGCAGCGACAACTTCACG
EYA4	EYA4_+_133562531.23-P1P2	GAGCTCTTTCCCCCTCTCTA
EZH2	EZH2_-_148581155.23-P1P2	GGCCCCGCTCGGCGATACCC
EZH2	EZH2_-_148581386.23-P1P2	GCCGGACCGAGCGCCAAACG
FAF1	FAF1_-_51425790.23-P1P2	GACAGTCGCGGGCCAGGATG
FAF1	FAF1_-_51425795.23-P1P2	GCGCGGGCCAGGATGAGGGC
FAIM2	FAIM2_+_50297654.23-P1P2	GGTTGCTAGAACCCACGCGG
FAIM2	FAIM2_+_50297657.23-P1P2	GGATGTTGCTAGAACCCACG
FAIM	FAIM_-_138327601.23-P1P2	GTCGCCCCAGGGGACCTGAG
FAIM	FAIM_-_138327617.23-P1P2	GGAGAGGCGCGACAAACAGT
FAM111A	FAM111A_-_58910353.23-P2	GGGCCAGCCTACCGGCGACT
FAM111A	FAM111A_-_58910390.23-P2	GCTCTCGCTTTCCAATACTC
FAM111A	FAM111A_-_58912292.23-P1	GTCCCGCCCAGCTGGAGCTC
FAM111A	FAM111A_-_58912346.23-P1	GGCGTTGAGCGCTGGATTCC
FAM111B	FAM111B_+_58874761.23-P1P2	GGAAAAACCACTCACAGAAC
FAM111B	FAM111B_-_58874776.23-P1P2	GGACTCTCCGGTTCTGTGAG
FAM122A	FAM122A_-_71394992.23-P1P2	GCCCGCTGACAGATTCTcgg
FAM122A	FAM122A_-_71394995.23-P1P2	GGCTGACAGATTCTcggtgg
FAM162A	FAM162A_+_122103014.23-P1P2	GGTTGGAGTGGGAAGGACGC
FAM162A	FAM162A_+_122103062.23-P1P2	GAGAACTTCGCCGGGGACGG
FAM168A	FAM168A_+_73309019.23-P1P2	GTAGCCTCCGGAGAAGACAA
FAM168A	FAM168A_-_73309158.23-P1P2	GTAGCCGCCGAGGAGCCCGA
FAM175A	FAM175A_+_84406203.23-P1P2	GATGGAGGGGGAGAGTACGT
FAM175A	FAM175A_+_84406217.23-P1P2	GGAGGCGGCGGTAGCATGGA
FAM175B	FAM175B_+_126490615.23-P1P2	GAGAGGCAAGAGCTCACCGG
FAM175B	FAM175B_-_126490474.23-P1P2	GACAGCAACGCGGACCACGT
FAM178A	FAM178A_+_102672774.23-P1P2	GTGGGACTCCGGGAGGCTGT
FAM178A	FAM178A_+_102672781.23-P1P2	GTTGCTGCTGGGACTCCGGG
FAM32A	FAM32A_-_16296256.23-P1P2	GGAAGCACTGGAGAGTGTCA
FAM32A	FAM32A_-_16296348.23-P1P2	GGTGAGGCCCGAGGGCCCGC
FAM35A	FAM35A_+_88854983.23-P1P2	GCTGAGAGCCCCGCCGGAGG
FAM35A	FAM35A_-_88854992.23-P1P2	GCGGAGGCCGCACCCGCCTC
FAM83D	FAM83D_+_37555083.23-P1P2	GCCCTCGGACAGCAGAGCCA
FAM83D	FAM83D_+_37555122.23-P1P2	GCCGCACGGCGACAGGCAGG
FAM96B	FAM96B_+_66968274.23-P1P2	GCTGCTAGGATCAGCGGTGG
FAM96B	FAM96B_+_66968280.23-P1P2	GGCACGCCTGCTAGGATCAG
FAN1	FAN1_-_31196149.23-P1P2	GACAGGGCACCGAGGGAAGG
FAN1	FAN1_-_31196158.23-P1P2	GCGAGGGAAGGAGGACGCGA
FANCA	FANCA_-_89883018.23-P1P2	GGAGTTCGGGACCCACGAGT
FANCA	FANCA_-_89883048.23-P1P2	GTTGGCGCCTACAGCCCCGG
FANCB	FANCB_-_14891130.23-P1P2	GCAACGCAGCGGCAACATAC
FANCB	FANCB_-_14891231.23-P1P2	GGCGTCGAACGCAGAGGAGG
FANCC	FANCC_+_98079492.23-P1P2	GCGGAAGGGAGCCCCCGGAG
FANCC	FANCC_-_98079954.23-P1P2	GTCCCGCGGTCGCCCGGCAG
FANCD2	FANCD2_-_10068143.23-P1P2	GGAAAGTCGAAAACTACGGG
FANCD2	FANCD2_-_10068176.23-P1P2	GCGGTGAGTAAGTGGAGCAA
FANCE	FANCE_+_35420114.23-P1P2	GCCGCGCTGTCGGAAAGGGA
FANCE	FANCE_-_35420187.23-P1P2	GCTCCGGTCTCCCAACGCCG
FANCF	FANCF_+_22647176.23-P1P2	GCATTCGCACGGCTCTGGAG
FANCF	FANCF_-_22647359.23-P1P2	GCTGCAGAAGGGATTCCATG
FANCG	FANCG_-_35079525.23-P1P2	GGTGGTCTGGCGGGACATGG
FANCG	FANCG_-_35079943.23-P1P2	GCACAGCCTCGAGAAAGGGT
FANCI	FANCI_+_89787270.23-P1P2	GAGCCGCTCTGCAGTCACCT
FANCI	FANCI_+_89787453.23-P1P2	GCCGACTGAGGCACACCCCT
FANCL	FANCL_-_58468076.23-P1P2	GGCGGGACACTGAACGAAGA
FANCL	FANCL_-_58468461.23-P1P2	GACCGCCATGGCTCGAAGTC
FANCM	FANCM_+_45605170.23-P1P2	GAGCAGCAGCTCAACCGCTA
FANCM	FANCM_-_45605167.23-P1P2	GGAAGGAAACCGATGGGGAT
FAP	FAP_-_163099885.23-P1P2	GAATTCTGTCTTCAGAGCGT
FAP	FAP_-_163099892.23-P1P2	GTCTTCAGAGCGTGGGTCAC
FASLG	FASLG_+_172628273.23-P1P2	GCTCAGTCCTGTAGAGGCTG
FASLG	FASLG_+_172628279.23-P1P2	GCTTCTTCTCAGTCCTGTAG
FAS	FAS_+_90750539.23-P1P2	GAGAAGAGGCAGCTCCGCCT
FAS	FAS_+_90750553.23-P1P2	GCACCAACCCGCGGGAGAAG
FATE1	FATE1_+_150884546.23-P1P2	GGCTATGGCTAAGGATGCAC
FATE1	FATE1_+_150884561.23-P1P2	GGCTGTTCTCTTGTAAGCTA
FBXL15	FBXL15_-_104179773.23-P1P2	Gtggcttgattctggacaag
FBXL15	FBXL15_-_104180603.23-P1P2	GCCACCACTTCGCTCAGAGG
FBXL7	FBXL7_-_15500494.23-P1P2	GGGCGCGGTGAGCCTCTggg
FBXL7	FBXL7_-_15500716.23-P1P2	GCGTCGGGCGGGCTTTCCTC
FBXO10	FBXO10_+_37576295.23-P1P2	GCCGCACGCCGCAATCCTAC
FBXO10	FBXO10_-_37576302.23-P1P2	GTGGAGCCGCAGCAGCCGGT
FBXO18	FBXO18_+_5932212.23-P1P2	GCGGCAGCGAGCTCCTCCTC
FBXO18	FBXO18_-_5932188.23-P1P2	GAGCTCGCGGAGGAAGTCGG
FBXO31	FBXO31_+_87417374.23-P1	GgcTGGAGCGTGCGCACAGG
FBXO31	FBXO31_+_87425674.23-P2	GCCCCTGAGGTGACGGTTGT
FBXO31	FBXO31_-_87417139.23-P1	GTCTCCACCAGCAGCTCGGG
FBXO31	FBXO31_-_87425663.23-P2	GCCGAGCGCCCACAGACCCG
FBXO43	FBXO43_+_101157972.23-P1P2	GGCCATAGCCCGCATCCCAG
FBXO43	FBXO43_-_101157766.23-P1P2	GACCAGGAGCGGAGGAGTGA
FBXO4	FBXO4_-_41925414.23-P1P2	GCCACGCTGCGGGCAAGCCA
FBXO4	FBXO4_-_41925499.23-P1P2	GTGGAGGCGGCCATCCTCAG
FBXO5	FBXO5_-_153304123.23-P1P2	GACGTGGAGTCTGCCTCAGG
FBXO5	FBXO5_-_153304140.23-P1P2	GGGTGGAGGAACCGCTCCGG
FBXO6	FBXO6_+_11724308.23-P1P2	GcgccGCGGGAAGACGAACC
FBXO6	FBXO6_-_11724327.23-P1P2	GTCCCAGGTTCGTCTTCCCG
FBXW11	FBXW11_-_171433562.23-P1P2	Gcagcagcgaacggcccggg
FBXW11	FBXW11_-_171433577.23-P1P2	Gcgggcggaggaggcgacgg
FBXW5	FBXW5_+_139839087.23-P1P2	Gcggcagcggaagcgggtcc
FBXW5	FBXW5_-_139838880.23-P1P2	GTCCGCCGAGAGGAAGCTCG
FBXW7	FBXW7_+_153332905.23-ENST00000603841.1	GGCAAAAGACGACGAACTGG
FBXW7	FBXW7_+_153332908.23-ENST00000603841.1	GGCAGCAAAAGACGACGAAC
FBXW7	FBXW7_+_153457205.23-ENST00000281708.4	GAGAGCCCCGCACAGAGCGA
FBXW7	FBXW7_-_153456127.23-ENST00000603548.1	GGCCGCGGCGCCGAGAAAGT
FBXW7	FBXW7_-_153456346.23-ENST00000603548.1	GGTCCAGGGCCACTTCTCCC
FBXW7	FBXW7_-_153457248.23-ENST00000281708.4	GCGCCTCACTCCAGAGAGAG
FEM1B	FEM1B_+_68570122.23-P1P2	GAGCGGCGCCGGAACTTGGG
FEM1B	FEM1B_+_68570139.23-P1P2	GCGGAACGCTCCCGCAAGAG
FEN1	FEN1_+_61560617.23-P1P2	Gactggcccaaggctcacag
FEN1	FEN1_-_61560380.23-P1P2	GCGGGAGCGCGGGCTTTGGA
FGF10	FGF10_+_44389472.23-P1P2	GTTACAAGCGGACTTTCCAA
FGF10	FGF10_+_44389740.23-P1P2	GCCGCGGCGAGGAAGGGACC
FGFR1OP	FGFR1OP_+_167413231.23-P1P2	GCCCCCACGGAATGAGGCAG
FGFR1OP	FGFR1OP_-_167412853.23-P1P2	GCGCGGAGCGTACCCTGCTG
FHIT	FHIT_+_61237050.23-P1P2	GCCCTCAGGCGGCCACCCAG
FHIT	FHIT_-_61236914.23-P1P2	GGGTGATGACCTGACGCGCG
FH	FH_+_241683004.23-P1P2	GCACCATGTACCGAGCACTT
FH	FH_-_241683023.23-P1P2	GAGCCGAAGTGCTCGGTACA
FIGNL1	FIGNL1_-_50518003.23-P1P2	GCGTCACCGCATCCTACCTG
FIGNL1	FIGNL1_-_50518409.23-P1P2	GCACCCGGGAGAGCAAACAA
FIGNL2	FIGNL2_-_52215620.23-P1P2	GCTGAGGGCCCGTACCCCGG
FIGNL2	FIGNL2_-_52215623.23-P1P2	GAGGGCCCGTACCCCGGAGG
FIGN	FIGN_-_164592471.23-P1P2	GATCATTCCAAGTTTTTGAA
FIGN	FIGN_-_164592553.23-P1P2	GAGCCAGCATGCCAGAGGCT
FIS1	FIS1_+_100888172.23-P1	GTCCTGAGGAGAGTCAGGTA
FIS1	FIS1_+_100888325.23-P1	GCACTGGGCCATGGAGACTG
FIS1	FIS1_-_100895536.23-P2	GtgaatgaaAGAGTAACGGT
FIS1	FIS1_-_100895567.23-P2	GCAGAACGCTCAGAACCTCC
FKBP6	FKBP6_+_72742181.23-P1P2	GTGCGAGGTATGATCCGTAA
FKBP6	FKBP6_+_72742203.23-P1P2	GCTACAGAGGCCACGCGGTG
FMN2	FMN2_-_240255213.23-P1P2	GCCGCAGCGACGGCAGCCAC
FMN2	FMN2_-_240255241.23-P1P2	GCGCGCATTATGCAAAGCGG
FMR1	FMR1_+_146993472.23-P1P2	GCTCAGAGGCGGCCCTCCAC
FMR1	FMR1_+_146993486.23-P1P2	GcggcccgccgccCGCTCAG
FNIP2	FNIP2_-_159690190.23-P1P2	GGCCGGCTCAGTCATATGAC
FNIP2	FNIP2_-_159690200.23-P1P2	GTCATATGACCGGCAGCCGG
FOXM1	FOXM1_+_2986104.23-P1P2	GCGGAGCTACGGCCTAACGG
FOXM1	FOXM1_-_2985870.23-P1P2	GTGCGGAGGTCAGACTTCCA
FOXN3	FOXN3_+_90085463.23-P1	GCTGCAGCTCGGCCGGGAGA
FOXN3	FOXN3_-_89883319.23-P2	GTCGCTCGGTGGCCCCGCTA
FOXN3	FOXN3_-_89883517.23-P2	Ggcctccgccgcggcgcgtc
FOXN3	FOXN3_-_90085506.23-P1	GCAGATCGCGGCCGGAACCC
FOXO1	FOXO1_-_41240393.23-P1P2	GCCGCAGGAGAGCCAAGAGG
FOXO1	FOXO1_-_41240729.23-P1P2	GTGCTGCCTGTTGAATGTGG
FOXO3	FOXO3_+_108881285.23-P1	GGAGGGGAAAGGGAAGCGCC
FOXO3	FOXO3_+_108882132.23-P2	GGACGTGCGGCCAGCGAACC
FOXO3	FOXO3_-_108881453.23-P1	GTCTAGCAGCCCGGGAGACT
FOXO3	FOXO3_-_108882144.23-P2	GTCTGCTGCGCCAGGTTCGC
FOXO4	FOXO4_-_70315884.23-P1P2	GAGAGTGGCgagaagggaag
FOXO4	FOXO4_-_70315960.23-P1P2	GgggagggCAGCAATCCGGG
FOXP1	FOXP1_+_71592655.23-ENST00000475937.1	GCAGGTGGCTAACCAGGGCT
FOXP1	FOXP1_+_71632918.23-ENST00000318789.4	GCCGGGAAGCTAGTCCGGAG
FOXP1	FOXP1_+_71632918.23-ENST00000493089.1	GCCGGGAAGCTAGTCCGGAG
FOXP1	FOXP1_-_71294106.23-ENST00000498215.1	GGAGCCCTCAGATGAAGTGA
FOXP1	FOXP1_-_71294250.23-ENST00000498215.1	GGCAGAAGCGAGAGTTCCGT
FOXP1	FOXP1_-_71592612.23-ENST00000475937.1	GGGCGACTCCTGCTGCACAG
FOXP1	FOXP1_-_71632959.23-ENST00000493089.1	GGGAGCCCAGCCAgcgccgg
FOXP1	FOXP1_-_71633079.23-ENST00000318789.4	GACCCCGCTGGGCACTCCAG
FSD1	FSD1_-_4304679.23-P1P2	GTGGCTACCGGCCGCGGCAA
FSD1	FSD1_-_4304689.23-P1P2	GCCGCGGCAAAGGCAGCTTG
FTO	FTO_-_53738082.23-P1P2	GCAGCTTGCGGTGGCGAAGG
FTO	FTO_-_53738091.23-P1P2	GGTGGCGAAGGCGGCTTTAG
FUS	FUS_-_31191558.23-P1P2	GGGCCTCAAACGGTAGGTAA
FUS	FUS_-_31191697.23-P1P2	GCGCGGAGAAGAGTAACTGG
FXR1	FXR1_-_180630512.23-P1P2	GGAGGTTCGCGGCTCTAACG
FXR1	FXR1_-_180630886.23-P1P2	GGGGGAGTCGTGAAAGGAGG
FZD5	FZD5_+_208634555.23-P1P2	GTTCCGTGCTCGCCAGAGGT
FZD5	FZD5_-_208634601.23-P1P2	GCGCGCGGCGGCGACCACAG
FZR1	FZR1_+_3506321.23-P1P2	GGCGGTCCCTAATATGGCGG
FZR1	FZR1_+_3506324.23-P1P2	GTCCGCGGTCCCTAATATGG
G2E3	G2E3_+_31028312.23-P1P2	GGCGGTCGGCCCCGCCCTCG
G2E3	G2E3_-_31028342.23-P1P2	GCGGGGCCGACCGCTCTTTC
GABBR1	GABBR1_+_29600388.23-P2	GGAGAGGTGGAGTCCCGGGA
GABBR1	GABBR1_+_29600967.23-P2	GGTGGGAGGCGccctctccc
GABBR1	GABBR1_-_29595715.23-P1	GCGAGGGCCCCGGAGAAGCA
GABBR1	GABBR1_-_29595723.23-P1	GCCGGAGAAGCAGGGAAGGT
GADD45A	GADD45A_-_68150860.23-P1P2	GAGGGTTGGCAGGATAACCC
GADD45A	GADD45A_-_68150887.23-P1P2	GGGGGCCCTTTGTCCTCCAG
GADD45B	GADD45B_+_2476146.23-P1P2	GAGGAAGTTGCGGAAACCAA
GADD45B	GADD45B_+_2476165.23-P1P2	GTCCTTGGCGAGGATAATCC
GADD45GIP1	GADD45GIP1_+_13067983.23-P1P2	GGCACGCAGCCTACTAGGTG
GADD45GIP1	GADD45GIP1_-_13067996.23-P1P2	GGGTCGCCGCCACACCTAGT
GADD45G	GADD45G_+_92219986.23-P1P2	GACAAGCGGAGAGCGCGGAG
GADD45G	GADD45G_-_92219943.23-P1P2	GGGGCGCACTCGCTGGTGGT
GAR1	GAR1_-_110736884.23-P1P2	GTGTGGCGGTACGGTAACCG
GAR1	GAR1_-_110736887.23-P1P2	GGGCGGTACGGTAACCGAGG
GAS1	GAS1_+_89561927.23-P1P2	GGAGCGGAGGGCTCTCGGGT
GAS1	GAS1_-_89561993.23-P1P2	GGCTCACTGTcgccccgggg
GAS2L1	GAS2L1_-_29703058.23-P1P2	GCGCGGGACGCATAGAGCTG
GAS2L1	GAS2L1_-_29703067.23-P1P2	GCATAGAGCTGCGGCTcggg
GAS2L2	GAS2L2_+_34080221.23-P1P2	GGCCGCAGCCAGCAGAGGGT
GAS2L2	GAS2L2_-_34080214.23-P1P2	GAGAGCTGGAGAGATCAAGC
GAS2L3	GAS2L3_+_100967520.23-P1P2	GTCCCAGCGGGGCGACAACT
GAS2L3	GAS2L3_-_100967494.23-P1P2	GcagcggcggcggTTGGTCA
GAS2	GAS2_+_22688063.23-ENST00000454584.2	GGCCCTTGGCAGCAATTCCG
GAS2	GAS2_+_22689870.23-ENST00000278187.3	GCTGTCCCTTACCTTCTCTT
GAS2	GAS2_+_22696619.23-ENST00000433790.1	GCTTAGGTGAAGGACACTAC
GAS2	GAS2_-_22688083.23-ENST00000454584.2	GACCTCGGAATTGCTGCCAA
GAS2	GAS2_-_22689666.23-ENST00000278187.3	GTATCCCCTGAGATTCACAG
GAS2	GAS2_-_22696560.23-ENST00000433790.1	GTGTGGTTAACCAATCTATT
GAS6	GAS6_+_114566965.23-P1P2	GGCCGCCAGGACGGGATGAC
GAS6	GAS6_+_114566973.23-P1P2	GCCTTCAGGGCCGCCAGGAC
GAS7	GAS7_+_10102046.23-ENST00000432992.2	GcggccccggccAGCCCTCG
GAS7	GAS7_-_10102024.23-ENST00000432992.2	GGCTCCGGAGACAACTTCCC
GEN1	GEN1_+_17935431.23-P1P2	GGGGCTCAACCGCCAGGCCC
GEN1	GEN1_+_17935642.23-P1P2	GATCAGTGGGAGGACCCGGG
GFI1B	GFI1B_+_135854181.23-P1P2	GGTTCTGCCGGAGCTTCCCG
GFI1B	GFI1B_-_135854147.23-P1P2	GAGTCACACAGTTGACAGAG
GFI1	GFI1_-_92949257.23-P2	GAGGCGCGCAGAGGGCCCAC
GFI1	GFI1_-_92949309.23-P2	GTACCAGGTGGCACTTGGAC
GFI1	GFI1_-_92951575.23-P1	GGGCTCGGCGGACCTACCTG
GFI1	GFI1_-_92951583.23-P1	GGGACCTACCTGCGGAGTCA
GGN	GGN_-_38878388.23-P1P2	GTGGCCCCGCCTCCCCCCAG
GGN	GGN_-_38878433.23-P1P2	GCCGAGCAGAGTTCAGACCG
GHITM	GHITM_+_85899344.23-P1P2	GGCCAGCCGGAGCAGTACCT
GHITM	GHITM_-_85899316.23-P1P2	GCGACGCTAGGGGCCCGGAA
GID8	GID8_+_61569497.23-P1P2	GGGGGCGCCCGAGTAGAAgg
GID8	GID8_+_61569541.23-P1P2	GCGGCTCCGCAGCCTCTCCT
GIGYF2	GIGYF2_+_233562096.23-P1P2	GCGGAACGGCTGGTTACCTG
GIGYF2	GIGYF2_+_233562110.23-P1P2	GGCAGGGGAGCGACACGGAA
GINS1	GINS1_+_25388562.23-P1P2	GAGAGCCCAGGGCCCAACGC
GINS1	GINS1_-_25388381.23-P1P2	GGACTAGAACGAAAGGAGTG
GINS2	GINS2_+_85722546.23-P1P2	GTCTCCTCCGGGACGCTGAG
GINS2	GINS2_-_85722508.23-P1P2	GACCTCGGCAGCGTCCATGG
GINS4	GINS4_+_41386860.23-P1P2	GGCAGCCGGCGGTAAGGACG
GINS4	GINS4_-_41386785.23-P1P2	GAGAAGTTGCAGGGTTGAGT
GJA1	GJA1_+_121756851.23-P1P2	GTTAAAACTCCGCTGCTGTT
GJA1	GJA1_-_121756844.23-P1P2	GTCATTAGGGGGAAGGCGTG
GLG1	GLG1_+_74640965.23-P1P2	GGGCGTGTGGACGTGTACGG
GLG1	GLG1_+_74640968.23-P1P2	GGGCGGCGTGTGGACGTGTA
GLRX2	GLRX2_+_193074503.23-P1P2	GCCGGGCTCTGACCATGATT
GLRX2	GLRX2_+_193074552.23-P1P2	GGGCGGGCTCCCGGGATCCG
GLTSCR2	GLTSCR2_+_48248788.23-P1P2	GAAAGGAAGAACTCAGCCAC
GLTSCR2	GLTSCR2_+_48248894.23-P1P2	GGCGCTGGGTCCACCGAAGT
GML	GML_+_143921552.23-P1	GCATGTGGCAGCTCACCCAA
GML	GML_-_143916248.23-P2	GAGGCTCAGATGGCTGGAGG
GML	GML_-_143916278.23-P2	GCACACTGCGGGGCTCCGAG
GML	GML_-_143921559.23-P1	GTCGGAGCGTGGGGACCCTT
GMNC	GMNC_+_190580357.23-P1P2	GCTAGTCCGCTGGCAAACTT
GMNC	GMNC_-_190580373.23-P1P2	GAGAGACCCAAGTTTGCCAG
GMNN	GMNN_+_24775246.23-P1P2	GTCACCTACGCTGATCCCCA
GMNN	GMNN_-_24775212.23-P1P2	GCGGGCGAGCGGAGTTAGCA
GNAI1	GNAI1_+_79764180.23-P1P2	GGCCGCTGCACTCCCGCCGG
GNAI1	GNAI1_+_79764411.23-P1P2	GGTGCGGGCTCCAAGCACAG
GNGT1	GNGT1_-_93535912.23-P1P2	GGAGAGAGCTCATATGAAAT
GNGT1	GNGT1_-_93535922.23-P1P2	GATATGAAATTGGTTATCGT
GNL1	GNL1_+_30524073.23-P1P2	GGCTAGCCCCGCCTCCTCTA
GNL1	GNL1_-_30524084.23-P1P2	GgggcccgggACCCTAGAGG
GNPDA1	GNPDA1_+_141392550.23-P1P2	GGGGAGGCGTCCGTGTAAGT
GNPDA1	GNPDA1_-_141392562.23-P1P2	GGCCCTGCTACCCACTTACA
GOLGA2	GOLGA2_-_131037978.23-P1P2	GCCAGCCCAAAGTCACCCGG
GOLGA2	GOLGA2_-_131038280.23-P1P2	GGCGATCCCGGCAACCACTG
GORASP1	GORASP1_+_39149065.23-P1P2	GTCGGTCCGGGTAGGCGCAG
GORASP1	GORASP1_+_39149073.23-P1P2	GGCGTCGGGTCGGTCCGGGT
GORASP2	GORASP2_-_171785788.23-P1P2	GCTACGCGGAGGATTAGAGC
GORASP2	GORASP2_-_171785801.23-P1P2	GTAGAGCAGGCGGTGCGCTG
GPI	GPI_+_34856096.23-P1P2	GCGGCAGCGCGCAGCAAGCG
GPI	GPI_+_34856115.23-P1P2	GGCCGAGGAGGAAGGAGCGC
GPR132	GPR132_+_105531702.23-P1P2	GGGGCCCTGGGTAAGTCGCT
GPR132	GPR132_-_105531719.23-P1P2	GAGAGCCCAGCGACTTACCC
GPR65	GPR65_-_88471512.23-P1P2	GTCTCTTCTTGACTTGATGC
GPR65	GPR65_-_88471566.23-P1P2	GACATCACCGGAAGAAATAT
GPS1	GPS1_+_80010011.23-P1P2	GTCGCAGCGCGCAGCCACGG
GPS1	GPS1_-_80009799.23-P1P2	GACGGCACGCCGCGGCGGGG
GPS2	GPS2_+_7218639.23-P1P2	GCAGAGAAGGCGGGTAGGAA
GPS2	GPS2_+_7218644.23-P1P2	GAAGCGCAGAGAAGGCGGGT
GPSM2	GPSM2_-_109419655.23-P1P2	GGAGCGGCGGGACCCCTAGG
GPSM2	GPSM2_-_109419658.23-P1P2	GCGGCGGGACCCCTAGGTGG
GRAMD4	GRAMD4_+_47016322.23-ENST00000406902.1	GCCAGCAGGCACGGAGAGGG
GRAMD4	GRAMD4_+_47022652.23-ENST00000361034.3	GTTCACCCTAACATGACGCT
GRAMD4	GRAMD4_-_47016469.23-ENST00000406902.1	GTGAGACAGACGGAGGTagg
GRAMD4	GRAMD4_-_47022669.23-ENST00000361034.3	GGAACCCGAGCGTCATGTTA
GRB2	GRB2_+_73389905.23-P2	GGCTGGGACAGCAGGCCGAT
GRB2	GRB2_+_73401721.23-P1	GTGCTTCGGCGACCGggcgg
GRB2	GRB2_-_73389861.23-P2	GGCCACCCTGAAGCAGGAGA
GRB2	GRB2_-_73401305.23-P1	GGTGCAAACCCTCCCGATGA
GREM1	GREM1_+_33010248.23-P1P2	GAGCGGGACCGAGAGTGACG
GREM1	GREM1_-_33010244.23-P1P2	GGACCGGGCGACCCAGTGCA
GRIK2	GRIK2_-_101846739.23-P1P2	GTGCAGCAGTGCAGTAGAAT
GRIK2	GRIK2_-_101847140.23-P1P2	GAAGTGGGTGCCGTGCGTGT
GRIK5	GRIK5_-_42546953.23-P1P2	GTCAGAGGCTGGGTGTCTAG
GRIK5	GRIK5_-_42546984.23-P1P2	GGGATCCTGGAGCCCGGACC
GRK5	GRK5_-_120967155.23-P1P2	Ggagtgacagagacacgcgg
GRK5	GRK5_-_120967208.23-P1P2	Ggggggaggggggacacaga
GSDMA	GSDMA_+_38119266.23-P1P2	GTAGGGCTCACTGGGTCTGT
GSDMA	GSDMA_+_38119296.23-P1P2	GTATCCAGCAGCTGGGTCTG
GSKIP	GSKIP_+_96829847.23-P1P2	GGGCGACTGGAGCCGACCGG
GSKIP	GSKIP_-_96829954.23-P1P2	GGAGGGGCGGCCCCCGAGAA
GSN	GSN_+_124030462.23-P1P2	GACTGGAGACAGCGGCTGCT
GSN	GSN_-_124030502.23-P1P2	GAGTGCCGCAGCAGCAGGTA
GSPT1	GSPT1_-_12009714.23-P1P2	GAGCTAGCGACAAAGATCCC
GSPT1	GSPT1_-_12009772.23-P1P2	GCTCGCGACGACGACAGAGG
GSPT2	GSPT2_+_51486535.23-P1P2	GGCGGCGGCAGCAGCAGATA
GSPT2	GSPT2_+_51486587.23-P1P2	GAACCTTAGCTGCACCGCGG
GTF2H1	GTF2H1_+_18344179.23-P1P2	GGGAAGAGGCCGAAACCCAG
GTF2H1	GTF2H1_-_18344160.23-P1P2	GCGAGACCCCCTAGTAACAG
GTF2H2C	GTF2H2C_+_68856066.23-P1P2	GCTTCCACACGCGGACTCAC
GTF2H2C	GTF2H2C_-_68856063.23-P1P2	GCGGCTGAGAGTCCTTCTAG
GTF2H2	GTF2H2_+_70363440.23-ENST00000274400.5,ENST00000330280.7	GTCTGTGAGGCGCAGAGGTG
GTF2H2	GTF2H2_+_70363453.23-ENST00000274400.5,ENST00000330280.7	GCCGCGTGTGGAAGTCTGTG
GTF2H3	GTF2H3_-_124118399.23-P1P2	GTGCTCTGCGCTGAGGTGCT
GTF2H3	GTF2H3_-_124118424.23-P1P2	GGCCATGGTTTCAGACGGTG
GTF2H4	GTF2H4_-_30876167.23-P1P2	GAGACTCGGGGTGCGCGAGG
GTF2H4	GTF2H4_-_30876180.23-P1P2	GGCGAGGAGGATCGACAGAG
GTF2H5	GTF2H5_+_158589422.23-P1P2	GGGACGCTCGCCACACACCT
GTF2H5	GTF2H5_-_158589434.23-P1P2	GATCTGTGGGCCGAGGTGTG
GTPBP8	GTPBP8_-_112709809.23-P1P2	GCACGCGCAACCCAGGCCAC
GTPBP8	GTPBP8_-_112710201.23-P1P2	GAGGTGAGAGGCGATTCTCA
GTSE1	GTSE1_+_46692746.23-P1P2	GACGCGGGTTGCCGATTGGT
GTSE1	GTSE1_-_46692879.23-P1P2	GTTGCCCGGTGGGCCCGGTG
GULP1	GULP1_+_189157591.23-P1P2	GCAGTCGGAGCGAGAACCCA
GULP1	GULP1_-_189157751.23-P1P2	GGTGTGCGGGAGGGAACTCT
GZMA	GZMA_+_54398538.23-P1P2	GGAAACGACAACTGAGAGAG
GZMA	GZMA_-_54398515.23-P1P2	GTGGGACAGCAGCCACAATG
GZMB	GZMB_+_25103382.23-P1P2	GACAACAGCAGCTCCAACCA
GZMB	GZMB_-_25103391.23-P1P2	GTCAGGAAGGCTGCCCTGGT
GZMH	GZMH_+_25078835.23-P1P2	GACACCAACAGCTCTGACCT
GZMH	GZMH_+_25078925.23-P1P2	GACCAGAAGGGGACAAGTCT
GZMM	GZMM_-_544039.23-P1P2	GTGTGGGGAGGCTCGGGGCC
GZMM	GZMM_-_544134.23-P1P2	GGCCCTGTCAGTAGGTGAGT
H1FOO	H1FOO_-_129267206.23-P1P2	GCCACCCTGGTAGAACTCCT
H1FOO	H1FOO_-_129267249.23-P1P2	GGCGTCACAGCAGGACCAGG
H2AFX	H2AFX_+_118966156.23-P1P2	GGACAGCAGTTACACTGCGG
H2AFX	H2AFX_-_118965752.23-P1P2	GCGGTGGCGCTGGTCTTCTT
H2AFY2	H2AFY2_+_71812598.23-P1P2	GCGGCAAGCGGCAGTTCTCT
H2AFY2	H2AFY2_+_71812617.23-P1P2	GTATCTGTGCGTGTCAATGG
H2AFY	H2AFY_+_134734852.23-P1P2	GgcgcgggcgggAAGCGAAG
H2AFY	H2AFY_-_134734754.23-P1P2	GGGCCCGCGCGGCACTTACG
H2AFZ	H2AFZ_+_100871399.23-P1P2	GCGCGGTGCGACGAAGGAGT
H2AFZ	H2AFZ_-_100871162.23-P1P2	GccgcccgccGCGAGATCCG
H3F3A	H3F3A_+_226250520.23-P1P2	GCCGGGGAAGCGGGCAGACG
H3F3A	H3F3A_+_226250768.23-P1P2	GACCGAAGAAAGAGGAGCCA
H3F3B	H3F3B_+_73775827.23-P1P2	GGGTTTGGTCGTTCGTTGGG
H3F3B	H3F3B_+_73775842.23-P1P2	GCTTGGAGCGCAGAGCGGTT
HACE1	HACE1_+_105307706.23-P1P2	GGCGGCGGGTGTACTGTAGG
HACE1	HACE1_+_105307709.23-P1P2	GGCGGCGGCGGGTGTACTGT
HAUS1	HAUS1_+_43684350.23-P1P2	GCGGCTCCCGCCACTTTACT
HAUS1	HAUS1_-_43684365.23-P1P2	GGGAGTTCCTAGTAAAGTGG
HAUS2	HAUS2_+_42841080.23-P1P2	GGACGCCGGGTCCCACGGGT
HAUS2	HAUS2_-_42841113.23-P1P2	GACCCGGCGTCCGCGCCTAA
HAUS3	HAUS3_+_2243788.23-P1P2	GGGCTCCTGCGAGAAGCAAG
HAUS3	HAUS3_-_2243782.23-P1P2	GGGCCCGCGTCAGTCACCTC
HAUS4	HAUS4_+_23426073.23-P1P2	GTTCGGGGAAGAGGAGCTCT
HAUS4	HAUS4_-_23426310.23-P1P2	GAAGCTGAAAGGCCCGGGAA
HAUS5	HAUS5_-_36103661.23-P1P2	GGCGGGCGCCACACTTGAAG
HAUS5	HAUS5_-_36103753.23-P1P2	GTGGGCGGTCGAAGAGATGG
HAUS6	HAUS6_+_19102512.23-P1P2	GCGCACCTCGGAGTGTAAGG
HAUS6	HAUS6_-_19102902.23-P1P2	GACCGAGACTCCCGCCCTTA
HAUS7	HAUS7_+_152735963.23-P1	GGGCGGCGACGACTACTCAG
HAUS7	HAUS7_+_152736011.23-P1	GCGGCTCGGAGCGCGAAACA
HAUS7	HAUS7_+_152760894.23-P2	GACCCAGCCACGCTCTAGGG
HAUS7	HAUS7_-_152760909.23-P2	GTGGCTACCACCCTAGAGCG
HAUS8	HAUS8_+_17186228.23-P1P2	GGAGGTGGAAGGCGGGAAAA
HAUS8	HAUS8_+_17186239.23-P1P2	GGGTCGGGCCTTGAGGTGGA
HBP1	HBP1_-_106809460.23-P1P2	GAGCTTGAAAGACTTGGTAA
HBP1	HBP1_-_106809513.23-P1P2	GTGAGGAGTAAGAGCTGCCG
HCAR2	HCAR2_+_123187551.23-P1P2	GCTATGTGAGGCGTTGGGAC
HCAR2	HCAR2_+_123187556.23-P1P2	GGACAACTATGTGAGGCGTT
HCFC1	HCFC1_+_153236644.23-P1P2	GGAGGGCTACGACTGAGGAA
HCFC1	HCFC1_-_153237197.23-P1P2	GCTAGAGTTAGGCCCCGAAG
HDAC10	HDAC10_-_50689620.23-P1P2	GGCGGGAGCGCACAGAACCT
HDAC10	HDAC10_-_50689655.23-P1P2	GCCCAGGCGCGCAGAAGGCA
HDAC1	HDAC1_+_32758190.23-P1P2	GAAAAGATGAGGAAGGGACG
HDAC1	HDAC1_-_32757796.23-P1P2	GGCAGACGCAGGGCACCCGG
HDAC2	HDAC2_-_114292259.23-P1P2	GGCTCGGTACCACCCGGCAG
HDAC2	HDAC2_-_114292382.23-P1P2	GGGCCTCCACGGGGGAGGAA
HDAC3	HDAC3_+_141016415.23-P1P2	GAGCACGCAcggccggggag
HDAC3	HDAC3_-_141016238.23-P1P2	GGTTCGTCAGCTCTCACCCC
HDAC4	HDAC4_+_240322666.23-P1P2	GAAGCATCATGGTTCAACGT
HDAC4	HDAC4_+_240322691.23-P1P2	GCCTGGCTCGACGCTGGAGT
HDAC8	HDAC8_+_71792624.23-P1P2	GCTGGAAGGTGGCTGCGGAA
HDAC8	HDAC8_+_71792676.23-P1P2	GCGATCAGAGGAGCAGGAAC
HDAC9	HDAC9_+_18535405.23-P1	GTCCTGCAAGTGGCTCCAGC
HDAC9	HDAC9_+_18549027.23-P2	GGTGAATCCACAAAGCACGT
HDAC9	HDAC9_-_18535412.23-P1	GATAGGAGAAGGGCACCGGC
HDAC9	HDAC9_-_18548964.23-P2	GTGGGTAGGTGGGAGAACCA
HELB	HELB_+_66696341.23-P1P2	GAAACAACTCGGGAAAACCC
HELB	HELB_+_66696351.23-P1P2	GAACTCAACCCAAACAACTC
HELLS	HELLS_-_96305626.23-P1P2	GGTTGTGAGGAGTTAGCTCG
HELLS	HELLS_-_96306053.23-P1P2	GGCTCCAGTGCATCTCGGGT
HELQ	HELQ_+_84376961.23-P1P2	GGAGCCCTGAGAGCTAACTT
HELQ	HELQ_-_84376979.23-P1P2	GGACCCCAAGTTAGCTCTCA
HEPACAM2	HEPACAM2_-_92848693.23-P2	GGAAGCCATAGTGGACGGGT
HEPACAM2	HEPACAM2_-_92848848.23-P2	GATGCAGAGAGAACCTGATC
HEPACAM2	HEPACAM2_-_92855693.23-P1	GGGCCTTACCGAAGAGAAGG
HEPACAM2	HEPACAM2_-_92855734.23-P1	GCCCCAAGTGTGTCACCGAA
HEPACAM	HEPACAM_+_124790483.23-P2	GCCGGTTACTGGGTGTGCAG
HEPACAM	HEPACAM_+_124790517.23-P2	GCCACAGCTGCACTAAGCTA
HEPACAM	HEPACAM_+_124805678.23-P1	GTGCCGTGGGAAACATGTCA
HEPACAM	HEPACAM_+_124805950.23-P1	GAAAGGGGACGTGCCCAGAG
HES1	HES1_+_193853973.23-P1P2	GCAAGGAGAGAGGTAGACGG
HES1	HES1_+_193853990.23-P1P2	GTAGCGCTGTTCCAGGACCA
HFM1	HFM1_+_91869942.23-P1P2	GTGAGCCGCGGGTTTCACAG
HFM1	HFM1_+_91870348.23-P1P2	GAGCTGTCCGCAGGGAGGTG
HGF	HGF_+_81399510.23-P1P2	GGTTGAAGGGGGGGCGAGTG
HGF	HGF_-_81399319.23-P1P2	GACGGGCTGGCGGATCCCTC
HHEX	HHEX_+_94449741.23-P1P2	GccggggTGCGGGTACTGCA
HHEX	HHEX_-_94449724.23-P1P2	GGGGCCAGCAGCTCTGCGAG
HIC1	HIC1_-_1958420.23-P1P2	GACGCGACCAGGACGCGGGG
HIC1	HIC1_-_1958446.23-P1P2	GACCAGCAGGACAGACCGAC
HID1	HID1_+_72968746.23-P1P2	GGAGCGGGCTCCAGAGACAT
HID1	HID1_+_72968782.23-P1P2	GcggagcCGGGTTGGAGTCT
HIF3A	HIF3A_+_46801679.23-P1	GCCGGGTGCGAGTTACGAGT
HIF3A	HIF3A_+_46801730.23-P1	GGGCTGAAGGGCCATCCAGG
HIF3A	HIF3A_-_46800336.23-P2	GAGCGGCGACTGGCGAGCCA
HIF3A	HIF3A_-_46800375.23-P2	GGCAAGGTACTGAAGTTCGG
HINFP	HINFP_-_118992311.23-P1P2	GCCTCTCCGGAGATGGTCTG
HINFP	HINFP_-_118992315.23-P1P2	GTCCGGAGATGGTCTGAGGT
HINT1	HINT1_-_130500946.23-P1P2	GGAGGAGAGGCTCGGAAGAA
HINT1	HINT1_-_130500949.23-P1P2	GGAGAGGCTCGGAAGAAGGG
HIP1R	HIP1R_+_123320035.23-P1P2	GGACTCACAGCCTCACGGTC
HIP1R	HIP1R_-_123320047.23-P1P2	GCTGGGGCTGCCGGACCGTG
HIP1	HIP1_+_75368242.23-P1P2	GCCCCTGACTCGGCTCCTCG
HIP1	HIP1_+_75368274.23-P1P2	GCGGCGCCGTGGGGATCCCG
HIPK1	HIPK1_+_114472056.23-P1P2	GGAGTAGGTGGGCCTCCGTA
HIPK1	HIPK1_-_114472284.23-P1P2	GTGCGGAGCAAGGGGCCCGG
HIPK2	HIPK2_+_139477507.23-P1P2	GCGGAGACACAGGCTCAAGA
HIPK2	HIPK2_-_139477744.23-P1P2	Gccccgagcggatccgcgga
HIPK3	HIPK3_+_33279922.23-P2	GCGGGACGCGGCCATCGGCT
HIPK3	HIPK3_-_33278907.23-P1	GGCCGACGAGCGCGGAGGAG
HIPK3	HIPK3_-_33279054.23-P1	GCGGCCGGGGCGTCAGGAAT
HIPK3	HIPK3_-_33279933.23-P2	GGCTTGAGCACCCCAGCCGA
HIST1H3A	HIST1H3A_+_26020889.23-ENST00000357647.3	GTTACGAATAAGCAGTTCAG
HIST1H3A	HIST1H3A_-_26021160.23-ENST00000357647.3	GTCTCTGACGGTCCAAGCAA
HIST1H4A	HIST1H4A_-_26021831.23-ENST00000359907.3	GTCAGTGTCCGCTGGAGGTG
HIST1H4A	HIST1H4A_-_26021934.23-ENST00000359907.3	GGACGTGGTAAGGGCGGGAA
HIST1H4B	HIST1H4B_+_26027007.23-ENST00000377364.3	GAAACCAGTTGGGAGAGACC
HIST1H4B	HIST1H4B_+_26027058.23-ENST00000377364.3	GACATCTCAATGGCTTTACT
HIST1H4C	HIST1H4C_+_26104228.23-P1P2	GATCCCGGAGCACCTTACGA
HIST1H4C	HIST1H4C_-_26104188.23-P1P2	GTAGGAATCATGTCTGGTCG
HIST1H4D	HIST1H4D_+_26189415.23-ENST00000340756.2	GGAAGGGCGGGAACTGACTG
HIST1H4D	HIST1H4D_-_26189479.23-ENST00000340756.2	GGACTGGAGGAGACCAAGAG
HIST1H4E	HIST1H4E_-_26204879.23-P1P2	GTTGGTGTGTTGGTCATGTC
HIST1H4E	HIST1H4E_-_26204915.23-P1P2	GGAAAGGGACTGGGTAAAGG
HIST1H4F	HIST1H4F_+_26240757.23-ENST00000377745.2	GGCCGCGTCGGGCCAAGCGA
HIST1H4F	HIST1H4F_-_26240833.23-ENST00000377745.2	GGAGACCCGCGGTGTTCTTA
HIST1H4H	HIST1H4H_+_26285698.23-ENST00000289352.1,ENST00000377727.1	GGCCGTGGTAAAGGTGGAAA
HIST1H4H	HIST1H4H_+_26285704.23-ENST00000289352.1,ENST00000377727.1	GTGTCTGGCCGTGGTAAAGG
HIST1H4I	HIST1H4I_+_27107077.23-ENST00000354348.2	GGCGTCCTGACATTATCAAG
HIST1H4I	HIST1H4I_-_27107114.23-ENST00000354348.2	GGGACGCGGCAAAGGAGGTA
HIST1H4J	HIST1H4J_-_27792293.23-P1P2	GGAGTGGTAACACTGAGGAG
HIST1H4J	HIST1H4J_-_27792308.23-P1P2	GGGAGTGGTTTTGGTAGGTA
HIST1H4K	HIST1H4K_-_27798917.23-P1P2	GCAAATGGTAAAGAGAAACT
HIST1H4K	HIST1H4K_-_27798933.23-P1P2	GACTGGGCAAACAAGCATCA
HIST1H4L	HIST1H4L_+_27841118.23-P1P2	GTTATATACGAGGAGACACG
HIST1H4L	HIST1H4L_-_27840943.23-P1P2	GTCATGGGTGGCCCTGAGAA
HIST2H4A	HIST2H4A_-_149804255.23-ENST00000610125.1	GGGGCTCCAGCGGTCATGTC
HIST2H4A	HIST2H4A_-_149804266.23-ENST00000610125.1	GGTCATGTCCGGCAGAGGAA
HIST2H4B	HIST2H4B_+_149832678.23-ENST00000369157.2,ENST00000392932.4,ENST00000392933.1	GGTCATGTCCGGCAGAGGAA
HIST2H4B	HIST2H4B_+_149832689.23-ENST00000369157.2,ENST00000392932.4,ENST00000392933.1	GGGGCTCCAGCGGTCATGTC
HIST3H2A	HIST3H2A_+_228645510.23-P1P2	GTCCTTGACTCGGAAATGTC
HIST3H2A	HIST3H2A_-_228645375.23-P1P2	GACCGCGGCCAGATAGACCG
HIST3H3	HIST3H3_+_228612985.23-P1P2	GCTGCGCGCAAGTCAACGGG
HIST3H3	HIST3H3_+_228613060.23-P1P2	GGAGCAATCCGCTGAGGTCT
HIST4H4	HIST4H4_+_14923995.23-ENST00000539745.1	GTGTCTGGGCGAGGTAAAGG
HIST4H4	HIST4H4_+_14924057.23-ENST00000539745.1	GTGCGACTGGCAATCACAGT
HJURP	HJURP_+_234762977.23-P1P2	GAGGCCTGCGTGTCGGAGTG
HJURP	HJURP_+_234763174.23-P1P2	GCGCGCGAGGCCCTGCAGTC
HLTF	HLTF_+_148804273.23-P1P2	GCGACGTCTGACTGGACTCG
HLTF	HLTF_-_148804265.23-P1P2	GTCAGGAGCGCACGACTGAA
HMCES	HMCES_-_128997698.23-P1P2	Ggcgggtggccaaagcggag
HMCES	HMCES_-_128997754.23-P1P2	Gcgctgccggggcgaggtga
HMG20B	HMG20B_+_3573409.23-P1	GGCGGGAGGGACTGGGTCAG
HMG20B	HMG20B_+_3574380.23-P2	GGCCAGCCGCGTTTCTTCAC
HMG20B	HMG20B_-_3573204.23-P1	GCTCCGGGCCCGGCATCCCG
HMG20B	HMG20B_-_3574396.23-P2	GTGCAGCCGGTGAAGAAACG
HMGA1	HMGA1_+_34204957.23-P1P2	GTGAAACCGGGAGAGAGCAG
HMGA1	HMGA1_-_34204692.23-P1P2	GGTGCTGCGCTCCTCTAATT
HMGA2	HMGA2_+_66218859.23-P1P2	GATCAACACCGGACGTCCAG
HMGA2	HMGA2_-_66218885.23-P1P2	GGGACGTCCGGTGTTGATGG
HMGB1	HMGB1_+_31040082.23-P1	GTAGCCAATAGGAGCCGCGC
HMGB1	HMGB1_-_31040100.23-P1	GCAGCCAGCGCGGCTCCTAT
HMGB1	HMGB1_-_31191644.23-P2	GCACCTCCGCGGGTCACCCC
HMGB1	HMGB1_-_31191681.23-P2	GACCACGCTCGCGCGGACCA
HMGB2	HMGB2_+_174255479.23-P1P2	GTCACGCCGGAGCCCCGTGA
HMGB2	HMGB2_-_174255239.23-P1P2	GCAGAACCGGGCCCGGTCAG
HMGN1	HMGN1_-_40720508.23-P1P2	GCTTCGGCGGAGCTGACCTG
HMGN1	HMGN1_-_40720996.23-P1P2	GCTGCTGAGACCCACAGCGG
HMOX1	HMOX1_+_35777128.23-P1	GTCGTTCGTGCTGGCTCCGC
HMOX1	HMOX1_+_35783095.23-P2	GACTGCGGGAGTCATCTCCA
HMOX1	HMOX1_-_35777165.23-P1	GGAACGAGCCCAGCACCGGC
HMOX1	HMOX1_-_35783100.23-P2	GCGCTCCCGCATGAACTCCC
HNRNPD	HNRNPD_+_83295094.23-P1P2	GCGCCATTAAAGCGAGGAGG
HNRNPD	HNRNPD_+_83295097.23-P1P2	GCGGCGCCATTAAAGCGAGG
HNRNPK	HNRNPK_+_86595098.23-P1P2	GTAGCTCCGACCGGCTGAGG
HNRNPK	HNRNPK_-_86594674.23-P1P2	GGCCCGAGACAAAGCCATCG
HNRNPUL1	HNRNPUL1_-_41770343.23-P1P2	GCTTCGCCTCCTGACAGGAA
HNRNPUL1	HNRNPUL1_-_41770613.23-P1P2	GAGGAGGTCGAGACCGAGGG
HNRNPUL2	HNRNPUL2_+_62494658.23-P1P2	Gcgacggttcgcaggggagg
HNRNPUL2	HNRNPUL2_+_62494886.23-P1P2	GCCCGCGGCTGGGGAACCAA
HORMAD1	HORMAD1_+_150693300.23-P1P2	GGTGCAGCTCTTCTGGTCTC
HORMAD1	HORMAD1_+_150693307.23-P1P2	GCAGCCTCGTGCAGCTCTTC
HORMAD2	HORMAD2_+_30476509.23-P1P2	GACGCCCGAGTGCCCTCTCT
HORMAD2	HORMAD2_-_30476485.23-P1P2	GGCGTCGACGAGCTGAGGTG
HRAS	HRAS_+_535513.23-P1	GACCCGAGCCGCACCCGCCG
HRAS	HRAS_-_535568.23-P1	GGCACGGGCGGCGGAGACTC
HRAS	HRAS_-_537254.23-P2	GCATCGCGACGGCCCAGGCA
HRAS	HRAS_-_537270.23-P2	GGCACGGAGCCGCAGGAAGC
HSF1	HSF1_+_145515304.23-P1P2	GACAGCCCCGGGGCCCAGCA
HSF1	HSF1_-_145515300.23-P1P2	GcgCGCCCGTTGCAAGATGG
HSP90AA1	HSP90AA1_+_102553357.23-P1P2	GTTGCTTCAGCGTCCCGGTG
HSP90AA1	HSP90AA1_-_102553365.23-P1P2	GACCAACGGCACAGCCACAC
HSPA2	HSPA2_+_65007473.23-P1P2	GACCTCGAACCAAGCACCAC
HSPA2	HSPA2_+_65007510.23-P1P2	GACCAGGGAGATGAACTCCG
HTATIP2	HTATIP2_-_20385299.23-P1P2	GCCGGAAGACCAAGCCGGGT
HTATIP2	HTATIP2_-_20385348.23-P1P2	GCGGTCCGACCAGGGAAGGT
HTRA2	HTRA2_+_74757088.23-P1P2	GCGCCCGCCCTACTCAGAGG
HTRA2	HTRA2_-_74757106.23-P1P2	GGTGCCGCCTCTGAGTAGGG
HTT	HTT_-_3076430.23-P1P2	GTGCCGGGACGGGTCCAAGA
HTT	HTT_-_3076434.23-P1P2	GGGGACGGGTCCAAGATGGA
HUS1B	HUS1B_+_656918.23-P1P2	GAGTTTCGCGCCAAGATCAC
HUS1B	HUS1B_+_656970.23-P1P2	GCACGCGGAATCCCCCTCAG
HUS1	HUS1_+_48019118.23-P1P2	GGCCGCGGCTGCGCCATCCG
HUS1	HUS1_+_48019133.23-P1P2	GTACCCACAGAGGCCCGCCG
HUWE1	HUWE1_+_53710912.23-P1P2	GCTGACTGCAGTAGCCGCGG
HUWE1	HUWE1_-_53710518.23-P1P2	GCCCACTGCGGCGGCGACAA
ID2	ID2_+_8819418.23-P2	GGCCTCTAGGGCAGGCCCCG
ID2	ID2_+_8819430.23-P2	GCTCACTCACTCCGCCTCTA
ID2	ID2_+_8822198.23-P1	GGCTAGCTGCGCTTGGCACC
ID2	ID2_-_8822382.23-P1	GTCCCGGAGCAAAACCCCTG
ID3	ID3_+_23885735.23-P1P2	GTGGTACCCGGAGTCCCGAG
ID3	ID3_+_23885970.23-P1P2	GGCGTTGCAGGTCACTGTAG
ID4	ID4_-_19837640.23-P1P2	GCGCGGTTGTGAGTAGTACC
ID4	ID4_-_19837657.23-P1P2	GCCGGGAGTGGGGTGATCCC
IER3	IER3_-_30712109.23-P1P2	GTCGAGGGTAGAGAACCCTG
IER3	IER3_-_30712328.23-P1P2	GGGAGTGTAAGGCCAAGTGA
IFI16	IFI16_-_158979723.23-P1P2	GTCTGGGGCAATAGCAGAAT
IFI16	IFI16_-_158979766.23-P1P2	GTAACTAAGTGACTCAACCA
IFI27L1	IFI27L1_+_94547690.23-P1P2	GGGAGTAAAGCTGTAAGAGG
IFI27L1	IFI27L1_-_94547739.23-P1P2	GCTTGGGAAAAGGCCGGAGA
IFI27L2	IFI27L2_-_94595902.23-P1P2	GAAGCAAGACTCACTCATCA
IFI27L2	IFI27L2_-_94595927.23-P1P2	GGGCCGTCCGGGTCCCAACT
IFI6	IFI6_+_27995809.23-P2	GGCCACCATGCGGCAGAAGG
IFI6	IFI6_+_27995819.23-P2	GCGCGCGCGGCGCCACCATG
IFI6	IFI6_+_27998606.23-P1	GCTCAGGAGCTATGAAGTGT
IFI6	IFI6_-_27998685.23-P1	GCCGGAGCCTGCTGATAGAT
IFNA2	IFNA2_+_21385377.23-P1P2	GTCAGAGAACCTGGAGCCTA
IFNA2	IFNA2_-_21385366.23-P1P2	GCTGCTAGACTGGTTGAAAT
IFNG	IFNG_+_68553526.23-P1P2	GAAATACCAGCAGCCAGAGG
IFNG	IFNG_-_68553465.23-P1P2	GTCAAGCTGATCAGGTCCAA
IFT57	IFT57_+_107941237.23-P1P2	GGTCGTGGCTGTACTGGCGG
IFT57	IFT57_+_107941240.23-P1P2	GCCGGTCGTGGCTGTACTGG
IGFBP3	IGFBP3_-_45960804.23-P1P2	GGGGATGGGGCGACAGTACA
IGFBP3	IGFBP3_-_45960825.23-P1P2	GGCGCGAAGCTGTGGAATCC
IGHMBP2	IGHMBP2_-_68671384.23-P1P2	GACCGGCCCGGCGCAGAAGC
IGHMBP2	IGHMBP2_-_68671391.23-P1P2	GCGGCGCAGAAGCGGGACGT
IKBKE	IKBKE_+_206643913.23-P1P2	GAAGGGCCCCTAGGACCCAC
IKBKE	IKBKE_-_206643852.23-P1P2	GGTGTCCCACCGCCACAAGG
IKBKG	IKBKG_-_153775860.23-P1P2	GCCGGAAGCGTGGTAGGGAA
IKBKG	IKBKG_-_153775876.23-P1P2	GGAAGGGCGACCGCGAAACT
IKZF1	IKZF1_+_50344364.23-P1P2	GTGCGCCGCGCGGGGACCCA
[truncated: 3,238 more rows]
