# Supplementary material for: WEE1 inhibitors synergise with mRNA translation defects via activation of the kinase GCN2
Source: Nat Commun. 2025 Oct 9;16:8983. doi: 10.1038/s41467-025-64050-5 (PMC12511557; doi:10.1038/s41467-025-64050-5)
Supplement: Supplementary file 6 — Source data [file 41467_2025_64050_MOESM6_ESM.xlsx]

## Sheet: figure 1b
GENE	normZ IC95			GENE	normZ IC25
EMSY	-8.96			TRIP4	-8.17
FZR1	-8.18			FZR1	-7.89
INO80E	-7.65			ALKBH8	-7.78
PPP4C	-6.5			PPP4C	-7.24
TRIP4	-6.15			HNRNPUL2-BSCL2	-6.12
TIAL1	-5.89			ANAPC13	-5.69
TIPRL	-4.6			GSPT1	-5.04
PPP2CA	-4.41			DUT	-4.91
UCHL5	-4.14			DNAJC2	-3.9
KMT2E	-4.14			HUS1	-3.88
ALKBH8	-4.06			TIPRL	-3.71
ELOB	-4			ASCC3	-3.48
INTS13	-3.93			POLN	-3.43
TOP 1.00	-3.77			ASAH2	-3.43
ATRX	-3.7			SLBP	-3.41
ASCC2	-3.52			ATP23	-3.36
HNRNPUL2-BSCL2	-3.47			PSMC2	-3.31
RNF10	-3.46			EMSY	-3.31
RNF138	-3.42			DHX9	-3.29
EIF4G2	-3.41			HAUS5	-3.16
CAND1	-3.28			ELOB	-3.15
DHX9	-3.28			CEP63	-3.12
WAPL	-3.28			ATRX	-3.1
DUT	-3.21			DFFA	-3.04
PCBP4	-3.1			PPP1CC	-2.98
KDM5A	-3.01			RAD9A	-2.94
PTPA	-3			BRAP	-2.91
HUS1	-2.95			INO80E	-2.89
CDKN3	-2.93			POLE4	-2.79
TAF6L	-2.84			ZPR1	-2.71
PPP1CC	-2.76			PELO	-2.7
ACTB	-2.73			BARD1	-2.6
ANAPC13	-2.7			KMT2E	-2.59
BRAP	-2.69			HAUS1	-2.58
RNF2	-2.65			XPC	-2.56
CENPU	-2.57			CD44	-2.55
CCNC	-2.56			MRE11	-2.43
RAD23A	-2.55			SHLD2	-2.34
POLA1	-2.54			DDX11-AS1	-2.33
WDR48	-2.53			SPRED3	-2.33
CENPQ	-2.45			KDM8	-2.29
POLE4	-2.43			ANAPC16	-2.27
MBD3	-2.41			RAD17	-2.25
KIF18A	-2.36			DPY30	-2.23
PHF12	-2.35			FAAP24	-2.23
DSCC1	-2.32			CCT6B	-2.21
ANAPC16	-2.3			DICER1	-2.19
BARD1	-2.29			ASCC2	-2.17
PRNP	-2.21			RPA2	-2.16
BAP1	-2.21			CCAR1	-2.14
SLBP	-2.17			NTMT1	-2.14
RAP1A	-2.14			STAG1	-2.14
CDK12	-2.14			TOP 1.00	-2.14
KLHL13	-2.13			SFPQ	-2.13
ATP23	-2.12			ALG11	-2.09
RPA2	-2.09			HAUS8	-2.08
SLF1	-2.07			LOC105371709	-2.07
MAPRE3	-2.03			LSM 11.00	-2.06
CFL1	-2.02			ANAPC10	-2.05
SIRT6	-2.01			PRNP	-2.05
HDAC8	-2			ORC6	-2.05
CENPO	-2			TIAL1	-2.04
Non-targeting1	-1.99			SKIL	-2.01
HSP90AA1	-1.96			PIM3	-2.01
RNASEH2A	-1.95			RNF10	-2.01
COP 1	-1.94			TANK	-2.01
RAD9A	-1.9			CENPW	-2
TBRG1	-1.9			RPAIN	-2
GSPT1	-1.89			BOD1L1	-2
CDK4	-1.89			ATXN3	-1.98
PXMP2	-1.89			BAP1	-1.97
CCT6B	-1.88			WDR70	-1.95
GID8	-1.84			GZMB	-1.94
RAD17	-1.84			CFL1	-1.94
ZBTB25	-1.83			RAP1A	-1.92
CENPN	-1.75			CEP57	-1.91
TAOK1	-1.74			GFI1	-1.9
ERCC2	-1.73			ZBTB42	-1.89
CHTF18	-1.72			DSCC1	-1.87
MCM6	-1.72			PARP4	-1.86
RRM2	-1.7			CEBPB-AS1	-1.86
SFPQ	-1.69			RRM2	-1.85
PPP2R1A	-1.67			RHO	-1.8
ASCC3	-1.67			H2AW	-1.78
ZFP36L1	-1.67			PTPA	-1.78
ZFAND6	-1.65			TUBG1	-1.78
USP47	-1.64			DDX1	-1.77
RFC1	-1.64			KIF18A	-1.76
RAD1	-1.64			PXMP2	-1.75
CCNF	-1.64			CUL3	-1.74
PERP	-1.61			MYH9	-1.73
USP13	-1.6			RAD1	-1.71
BCAT1	-1.58			SHB	-1.71
STAG1	-1.56			FBXL7	-1.71
TLK1	-1.56			ZMYND8	-1.71
VPS72	-1.56			DHH	-1.7
YY1	-1.54			DROSHA	-1.7
SCAF8	-1.54			MAD1L1	-1.69
DFFA	-1.52			ZFP36L1	-1.68
NTMT1	-1.5			DBF4	-1.65
PAGR1	-1.49			BNIPL	-1.65
PAXIP1	-1.49			NCAPG2	-1.63
MEN1	-1.48			USP8	-1.63
IST1	-1.46			H4C6	-1.61
ASAH2	-1.46			ERCC6L2	-1.61
VIL1	-1.45			HAUS7	-1.6
PRIM2	-1.45			RSPH1	-1.6
CAB39L	-1.45			MYO6	-1.59
OXR1	-1.44			FANCC	-1.58
CEP63	-1.44			RRP1B	-1.57
KMT5C	-1.44			RNF130	-1.56
YWHAE	-1.43			SF3B1	-1.56
FTO	-1.43			SASS6	-1.56
ADPRS	-1.41			GINS1	-1.55
CBX5	-1.41			UCHL5	-1.54
USP37	-1.4			SLF1	-1.53
TEP1	-1.39			RNF2	-1.53
MCTS1	-1.39			KLHL13	-1.53
TANK	-1.38			GSN	-1.53
FAAP24	-1.36			CCNH	-1.53
OSGIN2	-1.36			ANAPC2	-1.52
FANCC	-1.35			RB1CC1	-1.5
TUBB	-1.34			CYLD	-1.49
FH	-1.33			GPS2	-1.48
UCHL3	-1.33			PSMD7	-1.48
HAUS7	-1.32			LFNG	-1.47
DDX5	-1.31			NBN	-1.47
COQ5	-1.31			NELFB	-1.46
ILF3	-1.3			STK24	-1.46
RNASEH2B	-1.3			CCP110	-1.46
YWHAB	-1.29			CENPQ	-1.45
PDS5B	-1.27			PARD3B	-1.45
RRM1	-1.26			CD74	-1.44
ATM	-1.26			ZNF511	-1.44
MMS19	-1.26			USP22	-1.42
CYLD	-1.25			RBBP5	-1.41
S100A9	-1.25			SPC24	-1.41
BRD1	-1.25			RMI1	-1.41
SHLD2	-1.25			NSD2	-1.39
CCNH	-1.24			PAGR1	-1.39
BNIPL	-1.22			BRD1	-1.39
BIRC2	-1.21			S100A14	-1.39
ATAD5	-1.21			KRT18	-1.39
PPP1R15A	-1.2			ATM	-1.39
RNF130	-1.19			BCL2L14	-1.38
STK25	-1.19			FANCE	-1.38
CYREN	-1.18			WDR48	-1.36
CCAR1	-1.18			PTTG1	-1.35
VCP	-1.18			NPAS2	-1.35
DICER1	-1.18			HIPK1-AS1	-1.34
YTHDF2	-1.17			LZTS2	-1.34
CHRNA4	-1.17			MRPS26	-1.34
LTA	-1.17			SLIT2	-1.34
INO80	-1.16			KIF2C	-1.33
USP53	-1.16			PPP4R2	-1.33
BCL2L1	-1.16			CTNNB1	-1.32
PDCD10	-1.14			ANAPC11	-1.32
ELOC	-1.14			DYNLT1	-1.32
CDKL3	-1.14			PDCL3	-1.32
CENPP	-1.13			RAD23A	-1.31
NFATC4	-1.13			CCDC3	-1.31
RBL2	-1.12			ILF3	-1.31
RNF144B	-1.11			ANP32E	-1.31
RPL26	-1.11			RRM1	-1.3
MAPK14	-1.11			PDK2	-1.3
RNF152	-1.11			PDS5B	-1.3
BNIP2	-1.11			MAPRE3	-1.29
NPLOC4	-1.11			PEDS1-UBE2V1	-1.28
PHIP	-1.1			CDC27	-1.27
SPRED3	-1.1			PRDM5	-1.27
SENP7	-1.09			PAXIP1	-1.26
TADA2A	-1.09			CLTCL1	-1.25
FEM1B	-1.08			FANCB	-1.24
MPHOSPH9	-1.08			APBB1	-1.24
CUL3	-1.07			OIP5	-1.24
APEX2	-1.07			ACTR8	-1.23
UBE2Z	-1.06			ANAPC1	-1.23
DYNLT1	-1.06			PSMB1	-1.22
DAXX	-1.05			BECN1	-1.22
ZMYM3	-1.05			SMNDC1	-1.21
SETD1A	-1.04			WDR33	-1.21
HAUS5	-1.04			ACTR6	-1.2
HNRNPD	-1.04			TNFSF14	-1.19
HIPK2	-1.04			MCTS1	-1.19
SLC2A8	-1.04			C9orf116	-1.18
MAGI3	-1.04			RNASEH2A	-1.18
USP22	-1.04			GIGYF2	-1.18
HELQ	-1.03			SLFN11	-1.16
FANCB	-1.02			UBE2S	-1.16
ANKRD54	-1.02			PCBP4	-1.16
MPLKIP	-1.01			CDC23	-1.16
TSPOAP1-AS1	-1			FAIM2	-1.15
MUC1	-1			L3MBTL1	-1.14
GPS2	-0.99			USP5	-1.14
DHH	-0.99			CENPM	-1.14
SIRT4	-0.99			PRMT8	-1.13
GSPT2	-0.98			SCRIB	-1.13
HAUS8	-0.98			SCAF8	-1.13
CHAMP1	-0.97			DMTF1	-1.13
MORF4L2	-0.97			STAMBP	-1.13
ANKRD52	-0.97			STAG2	-1.12
CD5L	-0.95			TUBB	-1.12
RCC2	-0.95			DPF2	-1.12
DOT1L	-0.94			SLC26A8	-1.12
PIM3	-0.94			TP63	-1.12
HRAS	-0.94			NLRC4	-1.12
EIF4EBP1	-0.94			TOP3A	-1.12
FAF1	-0.93			EYA3	-1.1
USP33	-0.93			BNIP2	-1.1
EXD2	-0.93			KDM5A	-1.1
FBXO43	-0.92			SETD1A	-1.1
ELMO3	-0.91			USP53	-1.1
FANCE	-0.9			RAB43	-1.09
PTPN6	-0.89			SKA3	-1.09
TFAP4	-0.89			GTF2H2	-1.09
DPF2	-0.89			SPECC1L-ADORA2A	-1.09
RB1CC1	-0.89			CHIA	-1.08
PPP2R1B	-0.89			CEBPG	-1.07
SYCE1L	-0.89			KCNIP3	-1.07
ACTR1A	-0.88			NUF2	-1.07
ZPR1	-0.88			UBE2NL	-1.06
TFDP2	-0.88			SIRT7	-1.06
DYRK3-AS1	-0.88			PCID2	-1.06
PPP6C	-0.88			CENPN	-1.05
FAM111A	-0.88			UBE2Z	-1.05
TGFBR1	-0.88			CBX5	-1.05
ALDH1L1	-0.87			WAPL	-1.05
MSH4	-0.87			ANKRD52	-1.04
FOXP1	-0.87			TXLNG	-1.04
POLN	-0.86			RAB11FIP4	-1.04
ALKBH5	-0.85			RNF138	-1.04
EYA3	-0.85			HDAC8	-1.03
CEP131	-0.84			PSMD5	-1.03
LYN	-0.84			MIR3917	-1.03
DMTF1	-0.84			RFC5	-1.03
HTRA2	-0.84			BLM	-1.03
TIPIN	-0.84			DCLRE1A	-1.03
PPP4R2	-0.84			RFC4	-1.03
BOD1L1	-0.83			ALDH2	-1.02
CDCA8	-0.83			CIAO2B	-1.02
PPP4R3B	-0.83			MRPS30	-1.02
GFI1	-0.82			OSGIN2	-1.02
ATXN3	-0.82			DARS2	-1.01
UBE2C	-0.82			FBH1	-1.01
ENDOV	-0.82			PRKCB	-1.01
RHNO1	-0.82			PIK3R1	-1.01
SASS6	-0.81			WBP2NL	-1
POT1	-0.81			EPHA7	-1
MLH1	-0.81			PSMD2	-1
SMARCD2	-0.81			DOT1L	-0.99
MKI67	-0.8			EVI5	-0.99
SKA2	-0.8			COP 1	-0.99
PPP4R1	-0.79			TOPBP1	-0.99
STK17B	-0.79			MIS18A	-0.99
AP5Z1	-0.79			BRCA2	-0.98
ZMYND8	-0.79			PHF3	-0.98
GRB2	-0.78			KHDC3L	-0.98
USP7	-0.78			ASH2L	-0.97
GTF2H2	-0.78			MUL1	-0.96
SETD2	-0.78			APAF1	-0.96
CDK8	-0.77			CECR2	-0.96
REC8	-0.77			SMC4	-0.96
PRMT5	-0.77			HIF3A	-0.96
HID1	-0.77			DUSP13	-0.96
RBBP7	-0.76			ERCC2	-0.96
SIRT1	-0.75			SPICE1	-0.96
EML4	-0.75			PSEN1	-0.95
LSM 11.00	-0.75			PRMT5	-0.94
SYCE3	-0.75			HDAC2	-0.94
NCAPG2	-0.75			SENP7	-0.94
STAG2	-0.74			KIF2A	-0.94
CENPM	-0.74			NEIL2	-0.94
SPI1	-0.74			PPP4R1	-0.93
APTX	-0.74			MLF 1.00	-0.93
TOPBP1	-0.74			TFDP1	-0.93
SMARCA1	-0.74			TUBB4A	-0.93
BRMS1L	-0.73			BTRC	-0.92
HDAC2	-0.73			SF1	-0.92
POLG2	-0.73			REC114	-0.92
AHR	-0.72			VDAC1	-0.92
SKA1	-0.72			RUVBL2	-0.92
DYNLT3	-0.72			PGAP3	-0.92
SCN2A	-0.72			NME6	-0.91
TP53AIP1	-0.71			APOBEC3A	-0.91
HAUS1	-0.71			SALL1	-0.91
BRCA1	-0.71			BANP	-0.91
EI24	-0.71			TRIB3	-0.9
CACUL1	-0.71			CDK12	-0.9
BOLL	-0.7			MYBBP1A	-0.9
RNF34	-0.7			NAE1	-0.9
SLIT2	-0.7			MCRS1	-0.89
RNF216	-0.69			RAD51	-0.89
LSM 10.00	-0.69			MAPK8	-0.89
CDC27	-0.69			CIDEA	-0.89
MAPK3	-0.68			CDC45	-0.88
ITGB1	-0.68			MYH10	-0.88
FANCA	-0.68			SMYD2	-0.88
BLCAP	-0.68			CNOT7	-0.87
RBM38	-0.68			RECQL4	-0.87
SPDYA	-0.68			TGFB1	-0.87
MAGEF1	-0.67			ELMO3	-0.87
SUN2	-0.67			RAD50	-0.87
PELO	-0.66			RHNO1	-0.87
LFNG	-0.66			XAF1	-0.86
CFAP410	-0.66			MPLKIP	-0.86
CDC45	-0.65			KIFC1	-0.86
NEIL2	-0.65			TCEA1	-0.86
RPS27A	-0.65			CETN2	-0.85
LOC102724788	-0.65			HJURP	-0.85
EP300	-0.65			RPS6KA1	-0.85
SIAH1	-0.64			ZBTB3	-0.85
TMEM161A	-0.64			ALDH1L1	-0.85
USP9X	-0.64			PSMD1	-0.85
MTA2	-0.63			UBE2N	-0.85
DCLRE1A	-0.63			IST1	-0.84
SMC3	-0.63			INTS13	-0.84
FBXO4	-0.63			BIRC2	-0.84
MCPH1	-0.63			APEX1	-0.84
CASP9	-0.63			GAS6	-0.83
KASH5	-0.63			UCHL3	-0.83
KIF20A	-0.63			BIRC7	-0.83
FBXO31	-0.62			FANCM	-0.82
PYCARD	-0.62			BCL2L13	-0.82
RUVBL2	-0.62			RAB8A	-0.82
PSMD1	-0.62			SH3GLB1	-0.82
HINT1	-0.62			RBL1	-0.82
OPRM1	-0.61			INO80	-0.81
ZNF146	-0.61			RPS27A	-0.81
SIRT5	-0.61			RTF2	-0.81
NABP1	-0.61			MMS19	-0.81
WBP2NL	-0.61			ANKRD44	-0.81
CDK6	-0.61			UBE2C	-0.8
PIWIL1	-0.61			DCUN1D2	-0.8
ELOA	-0.61			ALDH1A1	-0.8
ZNF365	-0.61			SIRT1	-0.8
GZMB	-0.61			JADE1	-0.8
FBXL7	-0.61			SMC1A	-0.8
IFI27L1	-0.6			GML	-0.8
PTPRH	-0.6			SIRT4	-0.8
PRKCG	-0.6			EMC4	-0.8
CTNNB1	-0.6			LIN37	-0.79
RAB35	-0.6			KMT5C	-0.79
PAK6	-0.6			SPESP1	-0.79
TWIST1	-0.6			TIPIN	-0.79
MX1	-0.6			HROB	-0.78
DDIAS	-0.59			CENPL	-0.78
CDKN2AIP	-0.59			POLA2	-0.78
HTT	-0.59			ARID1B	-0.78
KRT18	-0.59			CEP120	-0.77
DNAJC10	-0.59			IGFBP3	-0.77
UVSSA	-0.59			STUB1	-0.77
CEP55	-0.59			SMARCB1	-0.77
PDK2	-0.59			CTSL	-0.77
DNAJC2	-0.59			ZMYND11	-0.76
FOXO4	-0.59			SPI1	-0.76
PRDM5	-0.59			YY1	-0.75
HMGB2	-0.59			ATRIP	-0.75
RAD51	-0.59			TNFSF10	-0.75
GRK5	-0.59			PSMA4	-0.75
ZNF318	-0.58			CENPJ	-0.75
USP14	-0.58			PIK3C3	-0.74
FANCM	-0.58			ATR	-0.74
RAD52	-0.58			WEE1	-0.74
ASH1L	-0.58			DCTN1	-0.74
POLA2	-0.58			HSF1	-0.74
CSRNP1	-0.58			SQSTM1	-0.74
PIWIL3	-0.58			BMX	-0.73
FBXW7	-0.58			TLK1	-0.73
DDX11-AS1	-0.57			TOPORS	-0.73
SIN3A	-0.57			MSH4	-0.73
GSN	-0.57			KAT2B	-0.73
RPA1	-0.57			TBCK	-0.73
ANXA11	-0.56			PTTG1IP	-0.73
WDR33	-0.56			APTX	-0.73
TNIP2	-0.55			RECQL5	-0.72
EYA4	-0.55			MEN1	-0.72
KAT2B	-0.55			CIB1	-0.72
PDCL3	-0.55			GTF2H3	-0.72
BFAR	-0.55			KIF23-AS1	-0.71
APBB1	-0.55			VCP	-0.71
HSPA2	-0.55			ALDH4A1	-0.71
XRCC1	-0.55			CDCA5	-0.7
KAT8	-0.54			THRB	-0.7
MLF 1.00	-0.54			CD5L	-0.7
VAV3	-0.54			HGF	-0.69
ROPN1B	-0.54			IQGAP3	-0.69
ASPM	-0.54			CASP9	-0.69
FKBP6	-0.54			RHOU	-0.69
KDM8	-0.54			MCM6	-0.69
FANCD2	-0.53			USP37	-0.69
INTS3	-0.53			LIG4	-0.68
VASH1	-0.53			ACTR2	-0.68
KIF2C	-0.53			MX1	-0.68
CIDEB	-0.53			NOTCH1	-0.68
KIZ	-0.53			POLG2	-0.68
RFC5	-0.53			USP9X	-0.68
TXLNG	-0.53			PPP6R2	-0.68
RNF17	-0.52			BAD	-0.68
MTA1	-0.52			HAUS2	-0.68
HES1	-0.52			AP5Z1	-0.67
FANCF	-0.52			PPP2R1A	-0.67
RNMT	-0.52			TNFRSF18	-0.67
SALL1	-0.52			VPS4A	-0.67
SGF29	-0.52			MORF4L2	-0.67
PNKP	-0.51			RNMT	-0.66
HJURP	-0.51			CHRNA4	-0.66
NUAK1	-0.51			TAF6L	-0.66
RPS6KB1	-0.51			CHAMP1	-0.66
AXIN2	-0.51			PNPT1	-0.66
MSH2	-0.51			FAM111B	-0.66
SF3B1	-0.51			STXBP4	-0.65
CDC14B	-0.51			OXR1	-0.65
MAD2L2	-0.51			PSMD11	-0.65
PRODH	-0.51			SPATA18	-0.65
KLHL21	-0.51			FAM111A	-0.65
PSMC2	-0.5			KIF25	-0.65
ARID1B	-0.5			SCN2A	-0.65
PKN2	-0.5			RGS2	-0.65
HDAC1	-0.5			DDIAS	-0.65
BCLAF1	-0.5			BRCA1	-0.64
H2AW	-0.5			BCLAF1	-0.64
BCL2L11	-0.5			SYCE3	-0.64
MDC 1.00	-0.49			PARD6A	-0.64
RPAIN	-0.49			DMAP1	-0.64
PMS1	-0.49			TRIM71	-0.64
PEDS1-UBE2V1	-0.49			NUP160	-0.64
CRY2	-0.49			ANXA11	-0.64
RAG2	-0.49			RRM2B	-0.63
HROB	-0.48			PAK1	-0.63
FAIM	-0.48			CDKN3	-0.63
DYNC1LI1	-0.48			CDKN2AIP	-0.63
C14orf178	-0.48			CCDC13	-0.63
CDKN2A	-0.48			BUB3	-0.63
APPL1	-0.48			PEG10	-0.63
TNFRSF19	-0.48			DNAJC10	-0.63
TPP1	-0.48			WDR26	-0.63
APOBEC3C	-0.47			CGRRF1	-0.63
MTCH1	-0.47			PPP2R1B	-0.62
MUS81	-0.47			MAD2L1	-0.62
DLC1	-0.47			XRCC5	-0.61
BIRC3	-0.47			FAAP20	-0.61
TCF7L1	-0.47			SMARCD2	-0.61
STK26	-0.47			PPP1R15A	-0.61
TCF3	-0.47			CCNY	-0.61
CENPF	-0.46			RPS6KB1	-0.61
MEIOB	-0.46			NEK6	-0.61
IL12A	-0.46			ASPM	-0.61
CGREF1	-0.46			CHMP3	-0.6
POLR2F	-0.46			TNFRSF9	-0.6
GADD45B	-0.46			MAGI2	-0.6
DAPK1	-0.46			SMARCC1	-0.6
PARP1	-0.46			ESR1	-0.6
FBH1	-0.46			BEND3	-0.6
ERCC6L2	-0.46			SPDYC	-0.6
BTG4	-0.46			MKI67	-0.59
TUBB4B	-0.45			MAPK1	-0.59
TRNP1	-0.45			ALDH3B1	-0.59
KHDRBS1	-0.45			FTO	-0.59
XPC	-0.45			PLD6	-0.58
NOTCH1	-0.45			ARID2	-0.58
ORC6	-0.45			USP13	-0.58
CCNY	-0.45			AXIN2	-0.58
USH1C	-0.45			CTNNBL1	-0.58
CIDEA	-0.45			SFRP2	-0.58
CCAR2	-0.45			USP11	-0.58
MCM9	-0.44			NHEJ1	-0.58
ADAMTSL4	-0.44			FEM1B	-0.58
USP5	-0.44			CRKL	-0.57
ACTR8	-0.44			WNT1	-0.57
WASL	-0.44			HNRNPD	-0.57
CENPI	-0.44			CDKL3	-0.57
FOXN3	-0.44			BMPR2	-0.57
H3-4	-0.44			PCNA	-0.57
TEN1-CDK3	-0.44			AQR	-0.56
LOC122526776	-0.43			NUAK2	-0.56
TDP1	-0.43			COPS4	-0.56
USP8	-0.43			MAP9	-0.56
XKR6	-0.43			EBAG9	-0.56
POLD4	-0.43			ZBTB25	-0.56
FAAP20	-0.43			TNS4	-0.56
ENY2	-0.43			MTA2	-0.56
AVPI1	-0.43			STK25	-0.56
ITGB3BP	-0.42			TUBGCP6	-0.55
POLR2I	-0.42			GFI1B	-0.55
FAM83D	-0.42			RAD18	-0.55
CCDC13	-0.42			ORC3	-0.55
ZC3H12A	-0.42			JMY	-0.55
KIF15	-0.42			REXO4	-0.55
SH3RF1	-0.42			BCCIP	-0.54
EGFR	-0.42			MYC	-0.54
MSH5-SAPCD1	-0.41			CDC14B	-0.54
CCDC87	-0.41			MCM3AP	-0.54
NLRC4	-0.41			TELO2	-0.54
SNHG3	-0.41			GRB2	-0.53
TFPT	-0.41			PINK1	-0.53
ATG5	-0.41			CEP131	-0.53
NHEJ1	-0.41			CCAR2	-0.53
ZBTB42	-0.41			USP3	-0.53
GZMH	-0.4			OTUB2	-0.53
RGS2	-0.4			MARVELD1	-0.52
POGZ	-0.4			UNC5B	-0.52
ABL1	-0.4			DAXX	-0.52
TBCK	-0.4			EGFL6	-0.52
SKIL	-0.4			KLHL22	-0.52
CCNB3	-0.4			SIAH1	-0.52
IL10	-0.4			IGHMBP2	-0.52
CHAF1A	-0.4			KNTC1	-0.52
RAD51B	-0.4			MFSD10	-0.52
CLASP2	-0.4			CDK8	-0.52
CHCHD6	-0.4			MDK	-0.51
CD14	-0.39			CCND2	-0.51
EVI5	-0.39			LSM 10.00	-0.51
C3orf38	-0.39			NEK4	-0.51
OIP5	-0.39			STK3	-0.51
ALKBH1	-0.39			TADA2A	-0.5
WRN	-0.39			HELQ	-0.5
KIF11	-0.39			BFAR	-0.5
BRDT	-0.39			SYCE1	-0.5
BTRC	-0.39			EIF4G2	-0.5
MFSD10	-0.39			MSH2	-0.5
ZSWIM7	-0.38			PHLDA3	-0.5
BBC3	-0.38			EHMT2	-0.5
DDB1	-0.38			TRIM24	-0.5
CADM1	-0.38			PSMB10	-0.5
CHIA	-0.38			PNKP	-0.5
TUBB4A	-0.38			SNHG3	-0.5
ZSWIM2	-0.38			GADD45GIP1	-0.5
E2F4	-0.38			TADA3	-0.49
DTX4	-0.38			PMAIP1	-0.49
PARP15	-0.38			COPS6	-0.49
RBBP5	-0.38			RMI2	-0.49
ORC4	-0.37			CBX3	-0.49
APPL2	-0.37			CEP76	-0.49
APAF1	-0.37			SPRED1	-0.49
BRD4	-0.37			PSIP1	-0.48
USP43	-0.37			TNFAIP8	-0.48
STUB1	-0.37			POLE3	-0.48
PHF1	-0.37			PNCK	-0.48
PCID2	-0.37			PRDM10	-0.48
MND1	-0.37			CABLES2	-0.48
TNFRSF10A-DT	-0.37			POLR2A	-0.48
PTPN11	-0.36			ESPL1	-0.47
PSMB1	-0.36			RAB35	-0.47
CEBPB	-0.36			USP43	-0.47
CCND2	-0.36			ALDH9A1	-0.47
PSRC1	-0.36			DNMT3A	-0.47
MAGI2	-0.36			DNMT1	-0.47
KDM2A	-0.36			DGKZ	-0.47
RBBP8	-0.36			BCAT1	-0.47
THRB-AS1	-0.36			ZIM2	-0.46
LIG3	-0.35			ZNF385A	-0.46
UBA52	-0.35			GINS4	-0.46
XPA	-0.35			MASTL	-0.46
LINC00680-GUSBP4	-0.35			POLA1	-0.46
BIRC6	-0.35			MYB	-0.46
RTEL1	-0.35			FBXO4	-0.46
PSMD9	-0.35			PYCARD	-0.46
WEE1	-0.35			THRB-AS1	-0.46
TENT4B	-0.35			CFAP410	-0.46
CECR2	-0.35			E4F1	-0.45
AURKA	-0.34			SAC3D1	-0.45
PIDD1	-0.34			INHBA	-0.45
CBX3	-0.34			BNIP3	-0.45
NASP	-0.34			NDE1	-0.45
MDM4	-0.34			ZNF443	-0.45
IRF6	-0.34			CDKN1C	-0.45
CBX8	-0.34			POLD4	-0.45
FAIM2	-0.34			CDKN2B	-0.45
MACROD2	-0.34			ELOC	-0.44
LGALS16	-0.34			DAPK1	-0.44
SPART	-0.33			LIG1	-0.44
JADE1	-0.33			RBBP7	-0.44
PGAP3	-0.33			ZC3H12A	-0.44
NEK6	-0.33			ARL 3.00	-0.44
SLC26A8	-0.33			MPHOSPH8	-0.44
PHLDA3	-0.33			BCL2A1	-0.43
DNAAF11	-0.33			PPP6C	-0.43
PSMB10	-0.33			BATF	-0.43
UBE2NL	-0.33			IER3	-0.43
STAMBP	-0.33			E2F4	-0.43
HORMAD1	-0.33			TSPOAP1-AS1	-0.43
CCNT2	-0.33			MAD2L1BP	-0.43
ANLN	-0.33			MGMT	-0.43
GNPDA1	-0.32			CHTF18	-0.43
APOBEC1	-0.32			TMEM219	-0.43
HTATIP2	-0.32			GADD45B	-0.43
CIAO2B	-0.32			DDI1	-0.43
CNTROB	-0.32			RPS6KA3	-0.43
ALDH4A1	-0.32			ANLN	-0.42
EDAR	-0.32			UIMC1	-0.42
TNFSF15	-0.32			PSMA2	-0.42
CGRRF1	-0.32			SH3KBP1	-0.42
ATR	-0.32			CAB39L	-0.42
PMAIP1	-0.32			CCNB3	-0.42
ITGA1	-0.32			CD14	-0.42
REV1	-0.31			KASH5	-0.42
ASZ1	-0.31			ZSWIM2	-0.41
SEM1	-0.31			ALDH16A1	-0.41
SSBP3	-0.31			CHMP1B	-0.41
HMGB1	-0.31			DLGAP5	-0.41
GAS2	-0.31			SKA2	-0.41
REXO4	-0.31			DLC1	-0.41
GORASP1	-0.31			MLH1	-0.41
APOBEC3A_B	-0.31			RPS6	-0.41
CEBPG	-0.31			SFRP5	-0.41
PRKD1	-0.31			PDK1	-0.41
NUDT16L1	-0.3			KIF20A	-0.41
CEBPB-AS1	-0.3			C14orf178	-0.41
RRP8	-0.3			POLR2I	-0.4
AJUBA	-0.3			MCPH1	-0.4
TLR2	-0.3			MUC1	-0.4
M1AP	-0.3			ARID3A	-0.4
H4C15	-0.3			ERCC8	-0.4
SOX4	-0.3			MAU2	-0.4
USP3	-0.3			SKA1	-0.4
FAM168A	-0.3			ODF2	-0.4
CXCL12	-0.3			H3-3B	-0.4
KMT5A	-0.3			PAXX	-0.4
TNFAIP1	-0.3			LOC102724788	-0.39
POLB	-0.29			CDC123	-0.39
BMX	-0.29			TEP1	-0.39
FSD1	-0.29			CNOT8	-0.39
MNS1	-0.29			PHIP	-0.39
USP4	-0.29			TRAF7	-0.39
PLK5	-0.29			RNF6	-0.39
MMS22L	-0.29			RASSF4	-0.39
PNCK	-0.29			DRAM1	-0.39
SAC3D1	-0.29			LOC112267866	-0.38
LOC107985381	-0.29			CCNA1	-0.38
PPP2R5C	-0.29			ROPN1B	-0.38
UBB	-0.29			NOA1	-0.37
PSMB8-AS1	-0.28			MTREX	-0.37
LIG1	-0.28			TICRR	-0.37
MCM4	-0.28			ARL8A	-0.37
MACROH2A1	-0.28			THAP5	-0.37
H4C5	-0.28			SDCCAG8	-0.37
PRKAB2	-0.28			TNKS	-0.37
RNF168	-0.28			SLC25A6	-0.37
STARD9	-0.28			MFN2	-0.37
PSMB3	-0.28			SPRTN	-0.37
ERCC8	-0.28			TSPYL2	-0.37
TNFSF14	-0.28			ANXA1	-0.37
ACAP1	-0.28			CEP152	-0.37
SMC2	-0.28			YWHAE	-0.37
TCEA1	-0.27			FSD1	-0.36
RPS6KA1	-0.27			NFATC2IP	-0.36
TERF2IP	-0.27			H4-16	-0.36
NEK1	-0.27			PPP2CA	-0.36
ANAPC10	-0.27			CYP26B1	-0.36
SPDYC	-0.27			FBXW5	-0.36
DBF4	-0.27			ASH1L	-0.36
TONSL	-0.27			RABEP1	-0.35
SETMAR	-0.27			NPLOC4	-0.35
NDE1	-0.27			DDX4	-0.35
CITED1	-0.27			CASP3	-0.35
POLI	-0.26			CDK7	-0.35
H4C6	-0.26			RNF165	-0.35
RANBP9	-0.26			MEIOC	-0.35
CASP7	-0.26			NCAPD3	-0.35
RAD54L	-0.26			AUNIP	-0.35
APOBEC3A	-0.26			HBP1	-0.35
POLQ	-0.26			TTI2	-0.35
PTEN	-0.26			ZNF365	-0.35
SYCP3	-0.26			PAK4	-0.34
TP53INP1	-0.26			APOBEC2	-0.34
IKBKG	-0.26			TMEM117	-0.34
THRB	-0.26			ATP2A1	-0.34
MRE11	-0.26			CYP1B1	-0.34
L3MBTL1	-0.26			DCTN2	-0.34
SPAG5	-0.26			CRY2	-0.34
FANCI	-0.26			WRAP53	-0.34
EGFL6	-0.26			EYA4	-0.34
USP15	-0.26			PARP1	-0.34
PMS2	-0.25			NABP1	-0.34
RUVBL1	-0.25			SESN3	-0.34
SLTM	-0.25			VPS29	-0.34
HIF3A	-0.25			TFAP4	-0.34
RASSF5	-0.25			GID8	-0.33
SH3RF3	-0.25			COPS2	-0.33
MYB	-0.25			BCL2L1	-0.33
H3-3B	-0.25			PDCD7	-0.33
SIX1	-0.25			FKBP6	-0.33
WNT1	-0.25			MDM4	-0.32
KLHL22	-0.24			FIGNL1	-0.32
SUSD6	-0.24			NISCH	-0.32
TRIM71	-0.24			EIF4EBP1	-0.32
H3C1	-0.24			GPANK1	-0.32
NUDT16	-0.24			IL10	-0.31
SH3GLB1	-0.24			LIG3	-0.31
DCTN1	-0.24			PRR5-ARHGAP8	-0.31
SLC25A6	-0.24			SYCE1L	-0.31
PSMA4	-0.24			RPS6KA6	-0.31
MAPK8	-0.24			TSG101	-0.31
BRIP1	-0.23			RMND5A	-0.31
ZMYND11	-0.23			INHA	-0.31
PSIP1	-0.23			TENT4B	-0.31
XKR7	-0.23			GABBR1	-0.31
PINK1	-0.23			MCM5	-0.31
PTTG1IP	-0.23			ENY2	-0.3
NCF1	-0.23			CCNT2	-0.3
EMD	-0.23			NOP9	-0.3
ARL8A	-0.23			BLZF1	-0.3
CENPK	-0.23			STK33	-0.3
SKA3	-0.23			SOX4	-0.3
RCHY1	-0.23			ASTE1	-0.3
C6orf120	-0.23			C6orf120	-0.3
FBXO10	-0.23			REV1	-0.3
FIGN	-0.23			TTC19	-0.3
DCUN1D4	-0.23			BIRC8	-0.3
STK11	-0.22			NOL3	-0.29
KLLN	-0.22			CARM1	-0.29
LRRC56	-0.22			LGALS14	-0.29
SYCE1	-0.22			ATG5	-0.29
ATF2	-0.22			INIP	-0.29
MPHOSPH8	-0.22			MRPL41	-0.29
ARL8B	-0.22			HAUS6	-0.29
IGFBP3	-0.22			SSRP1	-0.29
POLE3	-0.22			CDK4	-0.29
CHMP1B	-0.22			POT1	-0.29
RAB2A	-0.22			MAP3K7	-0.29
FBXL15	-0.22			GLG1	-0.29
CCDC3	-0.22			RBBP8	-0.29
SLC30A9	-0.22			TUBE1	-0.28
VPS4A	-0.22			SPIDR	-0.28
CEP70	-0.22			CENPX	-0.28
TMEM219	-0.22			GZMA	-0.28
CLTCL1	-0.22			RAB11FIP3	-0.28
OVOL1	-0.22			INTS7	-0.28
CASP12	-0.21			CKAP5	-0.27
PSMD12	-0.21			CASP7	-0.27
PARD3B	-0.21			EGFR	-0.27
IL6	-0.21			VIL1	-0.27
CD2	-0.21			BABAM2	-0.27
LOC112267866	-0.21			MTA1	-0.27
TNFRSF10B	-0.21			WAC	-0.27
TTC5	-0.21			NUDT1	-0.27
CREBL2	-0.21			BCL2L11	-0.26
NAIP	-0.21			RELT	-0.26
SQSTM1	-0.21			RBM38	-0.26
CD74	-0.21			GSPT2	-0.26
TNFRSF9	-0.21			DBF4B	-0.26
HNRNPUL2	-0.21			CRY1	-0.26
CSRNP3	-0.21			ALMS1	-0.26
EIF4G3	-0.21			TP53BP1	-0.26
CRIP1	-0.2			ZW10	-0.26
CRYAA	-0.2			NEDD1	-0.26
RRM2B	-0.2			JAG2	-0.26
C1orf112	-0.2			ACTL6A	-0.25
IFI27L2	-0.2			CUL7	-0.25
TRIM32	-0.2			MCIDAS	-0.25
OGG1	-0.2			PDCD6IP	-0.25
MUL1	-0.2			MCM4	-0.25
POLD3	-0.2			KIF11	-0.25
POLR2E	-0.2			PLSCR3	-0.25
IFNG	-0.2			MRPS11	-0.25
ACER2	-0.2			UNG	-0.25
CENPS	-0.2			CDKL5	-0.24
ANK3	-0.2			TNKS1BP1	-0.24
CASP5	-0.2			NEIL1	-0.24
TAOK3	-0.19			ACTR1A	-0.24
MCIDAS	-0.19			XKR7	-0.24
CRYAB	-0.19			RFC1	-0.24
GFI1B	-0.19			SPAG5	-0.24
KIF22	-0.19			MACROH2A2	-0.24
CHD1	-0.19			EID3	-0.24
ADARB1	-0.19			HMGB2	-0.24
SAMHD1	-0.19			EME2	-0.24
PIWIL2	-0.19			CSRNP3	-0.24
POLM	-0.19			MRGBP	-0.23
SMC4	-0.19			EIF4G3	-0.23
FBXW5	-0.19			CITED1	-0.23
CASP10	-0.19			DPEP3	-0.23
SRCAP	-0.19			MND1	-0.23
TMEM109	-0.19			VAV3	-0.23
SSRP1	-0.19			LINC00680-GUSBP4	-0.23
PSMD14	-0.19			NOTCH4	-0.23
DDB2	-0.18			PRUNE2	-0.23
PARP10	-0.18			NUAK1	-0.22
PKN1	-0.18			CSNK1E	-0.22
ZNF511	-0.18			HTATIP2	-0.22
PARP14	-0.18			ITGA1	-0.22
MRNIP	-0.18			RAB1A	-0.22
CENPW	-0.18			TXNL4B	-0.22
ZBTB4	-0.18			SMARCE1	-0.22
RPF2	-0.18			ZNF830	-0.22
MAEL	-0.18			KAT2A	-0.22
TOP3B	-0.18			USP47	-0.21
JMY	-0.18			POLB	-0.21
RAB8A	-0.17			NOC2L	-0.21
TACC1	-0.17			TCTN3	-0.21
KNSTRN	-0.17			BLCAP	-0.21
CHD1L	-0.17			BRD8	-0.21
MSH6	-0.17			FBXL15	-0.21
PEG10	-0.17			POLR2F	-0.21
NOL3	-0.17			BAK1	-0.21
MITD1	-0.17			ADPRS	-0.21
DPEP3	-0.17			TONSL	-0.2
NUDT18	-0.17			PERP	-0.2
ALDH2	-0.17			FIGN	-0.2
DNTT	-0.17			IRF3	-0.2
TRIB3	-0.17			MBTD1	-0.2
KLHL42	-0.17			PPID	-0.2
KMT2C	-0.17			HSP90AA1	-0.2
UBA7	-0.17			CINP	-0.2
AUNIP	-0.17			PARP15	-0.2
TP53BP1	-0.17			ZFAND6	-0.2
NOA1	-0.17			PINX1	-0.19
STK17A	-0.17			KIZ	-0.19
CASP14	-0.17			PRKDC	-0.19
USP11	-0.16			KIN	-0.19
CGAS	-0.16			SAMHD1	-0.19
POLH	-0.16			ARF6	-0.19
COL1A1	-0.16			LRWD1	-0.19
TXNIP	-0.16			TTYH1	-0.19
PRC1	-0.16			GATD3	-0.19
CCNK	-0.16			SP140	-0.19
KMT2A	-0.16			RBM17	-0.19
DUSP13	-0.16			TOP3B	-0.19
EID3	-0.16			RANBP9	-0.19
PNPT1	-0.16			STK17A	-0.19
TNFRSF10A	-0.16			IRF1	-0.19
SPATA18	-0.16			INO80B-WBP1	-0.19
PPP3CA	-0.16			MITD1	-0.19
MARF1	-0.16			BOD1	-0.18
CDK5RAP2	-0.16			SPIRE2	-0.18
SMG1	-0.15			FAAP100	-0.18
ZWILCH	-0.15			EIF4E	-0.18
APP	-0.15			CEP78	-0.18
TGFB2	-0.15			RRS1	-0.18
TEX12	-0.15			MNAT1	-0.18
MSX1	-0.15			BCL2L10	-0.18
OARD1	-0.15			ARID1A	-0.18
MYO6	-0.15			TCF7L1	-0.18
TNS4	-0.15			TP53AIP1	-0.18
DDI2	-0.15			HTRA2	-0.17
IFT57	-0.15			CCDC87	-0.17
MCM8	-0.15			GAS2L1	-0.17
C1orf115	-0.15			MSH6	-0.17
PML	-0.15			CRYAA	-0.17
AK1	-0.15			MDC 1.00	-0.17
PSMA5	-0.15			NUP43	-0.17
FMN2	-0.15			SPDL1	-0.17
PSMA8	-0.15			CCNF	-0.17
METTL3	-0.15			RAD51B	-0.16
ZNRD2	-0.14			RECQL	-0.16
NCAPD3	-0.14			PLK3	-0.16
NFKB1	-0.14			MEI1	-0.16
DMC1	-0.14			RABGAP1	-0.16
RNF146	-0.14			SSBP3	-0.16
NPAS2	-0.14			ETAA1	-0.16
TTYH1	-0.14			SET	-0.16
RHO	-0.14			SSBP2	-0.16
CUL9	-0.14			TUBA1A	-0.16
WAS	-0.14			PPP1R13B	-0.16
ZIM2	-0.14			PTEN	-0.16
PSME4	-0.14			HINT1	-0.15
DCUN1D3	-0.14			TNIP2	-0.15
CLOCK	-0.14			HMCES	-0.15
SYCP1	-0.14			STK17B	-0.15
GATD3	-0.14			MTCH1	-0.15
ELL3	-0.14			UPF1	-0.15
IRF4	-0.14			KIF18B	-0.15
BUB3	-0.14			FANCD2	-0.15
H2AX	-0.14			RNF17	-0.15
KAT5	-0.13			NINL	-0.15
BCL2L14	-0.13			RCHY1	-0.15
RNF169	-0.13			USP4	-0.15
NOTCH3	-0.13			RB1	-0.15
MDK	-0.13			GTF2H4	-0.14
HDAC9	-0.13			SH3RF1	-0.14
MARK3	-0.13			POLD3	-0.14
NCAPH2	-0.13			AP5S1	-0.14
CSNK1D	-0.13			CYREN	-0.14
CD44	-0.13			PMS1	-0.14
DNMT3A	-0.13			PSME3	-0.13
CDKN2D	-0.13			SMC3	-0.13
NEK4	-0.13			STARD9	-0.13
GAS2L1	-0.13			H3-4	-0.13
PRMT8	-0.13			CENPH	-0.13
TGFB1	-0.13			SMARCAD1	-0.13
GCNA	-0.13			ELOA	-0.13
CETN1	-0.12			PIWIL4-AS1	-0.13
MEIOC	-0.12			GGN	-0.13
SNAI2	-0.12			FBXW7	-0.12
HELB	-0.12			PHF8	-0.12
CDH4	-0.12			FAM32A	-0.12
ING1	-0.12			SETDB1	-0.12
TUBA4A	-0.12			LEF1	-0.12
SIRT2	-0.12			GZMH	-0.12
CAPN3	-0.12			RAB11A	-0.12
ANAPC11	-0.12			SLTM	-0.12
RGS14	-0.12			DYNLT3	-0.12
CDC25C	-0.12			CGREF1	-0.12
MBTD1	-0.12			MDM2	-0.12
PRR5-ARHGAP8	-0.12			LOC105373991	-0.11
GNGT1	-0.12			CDK5	-0.11
SUPT5H	-0.12			ZMYM3	-0.11
HCAR2	-0.11			WNT9A	-0.11
RECQL5	-0.11			NLRP3	-0.11
MEI1	-0.11			HACE1	-0.11
INHBA	-0.11			TXNIP	-0.11
CASP1	-0.11			UBE2E2	-0.11
CTSL	-0.11			UXT	-0.1
TDRD9	-0.11			MEIOB	-0.1
ALDH16A1	-0.11			CEP162	-0.1
TEX11	-0.11			GPR19	-0.1
CAB39	-0.11			CLASP2	-0.1
PPP6R2	-0.11			RPF2	-0.1
PAEP	-0.11			TAOK3	-0.1
ATP2A1	-0.11			TPX2	-0.09
FAAP100	-0.11			UVSSA	-0.09
SPESP1	-0.11			LYN	-0.09
LTBR	-0.11			AIM2	-0.09
WDR76	-0.11			H4C5	-0.09
PIK3C3	-0.11			CALR	-0.09
SUV39H1	-0.11			RCC1	-0.09
ROCK1	-0.11			AURKA	-0.09
TADA3	-0.11			DLG1-AS1	-0.09
CSRNP2	-0.11			SFR1	-0.09
HELLS	-0.11			USP7	-0.09
BECN1	-0.11			ARMT1	-0.09
INIP	-0.11			UBR2	-0.09
LOC105379199	-0.11			ACAP1	-0.09
USP28	-0.11			NCAPH	-0.09
BOK	-0.1			PSRC1	-0.09
E2F1	-0.1			PLAGL1	-0.09
SPICE1	-0.1			TRIP13	-0.09
AIMP2	-0.1			ASF1B	-0.09
EYA1	-0.1			COPS5	-0.08
TMEM256-PLSCR3	-0.1			SMARCA4	-0.08
IRF3	-0.1			H4C8	-0.08
PRDX5	-0.1			ID2	-0.08
ID4	-0.1			NASP	-0.08
CEP250	-0.1			ARHGEF6	-0.08
DAP	-0.09			ITGB2	-0.08
SP140	-0.09			PHF12	-0.08
UNG	-0.09			XKR9	-0.08
TIAM1	-0.09			USP48	-0.08
GPR65	-0.09			VPS4B	-0.08
PRDM9	-0.09			USP45	-0.08
C9orf116	-0.09			BRDT	-0.07
UHRF2	-0.09			CNTROB	-0.07
PDCD7	-0.09			RNASEH2B	-0.07
RAD51AP1	-0.09			DEK	-0.07
BIRC8	-0.09			FANCI	-0.07
CDK5RAP3	-0.09			ARHGEF10	-0.07
FAM111B	-0.09			PIF1	-0.07
NDEL1	-0.09			ASZ1	-0.07
LGALS1	-0.09			ORC1	-0.07
MLH3	-0.09			PIWIL1	-0.07
APOBEC2	-0.08			ALDH8A1	-0.07
HACE1	-0.08			BCL2	-0.07
SUMO4	-0.08			CXCR4	-0.06
SFR1	-0.08			TFPT	-0.06
KHDC3L	-0.08			WASL	-0.06
RAG1	-0.08			POLD1	-0.06
ZNF443	-0.08			HELLS	-0.06
HBP1	-0.08			TDP1	-0.06
UBE2S	-0.08			SP100	-0.06
RSPH1	-0.08			PNN	-0.06
GULP1	-0.08			PLRG1	-0.05
ORC2	-0.08			CCNA2	-0.05
DRAM1	-0.08			MT3	-0.05
ARHGEF6	-0.08			ALDH3B2	-0.05
DAB2	-0.08			NTHL1	-0.05
MIR3917	-0.08			RPRM	-0.05
PPP4R4	-0.08			BRD7	-0.05
KLK10	-0.08			CENPF	-0.05
CNOT6L	-0.07			BOLL	-0.04
PRF1	-0.07			KHDRBS1	-0.04
PARP4	-0.07			PSMD10	-0.04
KATNB1	-0.07			CCPG1	-0.04
LZTS2	-0.07			TTC5	-0.04
COL21A1	-0.07			SYCP3	-0.04
MCRS1	-0.07			DYNC1LI1	-0.04
ALDH8A1	-0.07			MTOR	-0.04
BCL2A1	-0.07			NSL1	-0.04
ARF6	-0.07			ZNF146	-0.04
SESN3	-0.07			LOC107985204	-0.03
EGLN3	-0.07			FUT4	-0.03
ERCC5	-0.07			CETN3	-0.03
GNAI1	-0.07			SGMS1	-0.03
TNP1	-0.07			NUPR1	-0.03
SUDS3	-0.07			CDH4	-0.03
TIGAR	-0.07			CDC5L	-0.03
IER3	-0.07			TRIM65	-0.03
PDCD4	-0.07			TNFRSF10A-DT	-0.03
PER1	-0.06			YPEL5	-0.02
GGN	-0.06			THOC7	-0.02
ZNF771	-0.06			MUS81	-0.02
MYLK4	-0.06			KLLN	-0.02
NEK8	-0.06			ALKBH1	-0.02
PAK2	-0.06			RAG2	-0.02
STK4	-0.06			EI24	-0.02
MAP4	-0.06			EPHB6	-0.01
RPS6KA6	-0.06			CDKN2D	-0.01
ARL 3.00	-0.06			HNRNPUL2	-0.01
ZNF385A	-0.06			SUGT1	-0.01
USP45	-0.06			ATF2	-0.01
STRA8	-0.06			CUL2	-0.01
ERCC6	-0.06			PAK6-AS1	-0.01
MRPS26	-0.06			DIABLO	-0.01
RAD21L1	-0.05			SETD7	-0.01
GOLGA2	-0.05			CDC73	-0.01
LIN37	-0.05			RPS3	-0.01
SCAF4	-0.05			PSME4	0
ZMAT3	-0.05			DIAPH2	0
CABLES1	-0.05			PTPN6	0
RBM14	-0.05			NCAPG	0
APEX1	-0.05			SLC2A8	0
XRCC2	-0.05			RHOC	0
BLM	-0.05			BCL3	0
KCNK4-TEX40	-0.05			METTL3	0
PMP22	-0.05			CEP55	0
RECQL4	-0.04			SART1	0
STN 1.00	-0.04			GAS1	0
SOX2	-0.04			MACROH2A1	0.01
DCUN1D5	-0.04			NHP2	0.01
SETD7	-0.04			BTG4	0.01
FGF10	-0.04			PCLAF	0.01
ANAPC1	-0.04			CCNO	0.01
NLRP3	-0.04			HFM1	0.01
RASSF4	-0.04			RAD51AP1	0.01
PSMD10	-0.04			PPP2R5C	0.01
TINF2	-0.04			CARD6	0.01
FIGNL1	-0.04			RCC2	0.02
PLK3	-0.04			TUBA4A	0.02
ID2	-0.04			CDCA8	0.02
RNF6	-0.04			FH	0.02
GZMA	-0.04			CARD8	0.02
LOC105371709	-0.03			NOTCH3	0.02
CERT1	-0.03			MIS18BP1	0.02
SUGT1	-0.03			NTF4	0.02
SPRTN	-0.03			TRIM32	0.02
CDK7	-0.03			UHRF2	0.02
KAT2A	-0.03			NEK1	0.02
ALDH1L2	-0.03			KIF22	0.02
EXO5	-0.03			CXCR3	0.03
TMEM14A	-0.03			CENPP	0.03
IKBKE	-0.03			POLM	0.03
ALDH3B1	-0.02			CUL9	0.03
C14orf39	-0.02			HCFC1	0.03
RAB1A	-0.02			MCM2	0.03
RMND5A	-0.02			ORC5	0.03
ESR1	-0.02			ZBTB4	0.03
RBL1	-0.02			PRC1	0.03
SFRP5	-0.02			SUPT6H	0.03
SPIN2B	-0.02			GAS2L3	0.03
RPRM	-0.02			PARP9	0.04
APOBEC3F	-0.02			KDM2A	0.04
PLSCR3	-0.02			HIPK3	0.04
XKR9	-0.02			ALKBH5	0.04
CCP110	-0.02			CLSPN	0.04
SPTBN1	-0.02			CNTRL	0.04
PWWP3A	-0.02			UVRAG	0.04
CEP72	-0.02			ADARB1	0.04
DCLRE1C	-0.01			TYMSOS	0.04
ARHGEF10	-0.01			MELK	0.04
NISCH	-0.01			TRNP1	0.04
TNFRSF18	-0.01			TRIM25	0.04
ANKRD44	-0.01			ERCC6L	0.05
SLC5A11	-0.01			PARD6B	0.05
BTG2	-0.01			PSMG2	0.05
RFC3	-0.01			SIRT2	0.05
COPS2	-0.01			STK26	0.05
GNL1	-0.01			PPP6R3	0.05
KIN	-0.01			SIAH2	0.05
SBDS	-0.01			DDB1	0.05
BABAM1	-0.01			SLK	0.05
PPP1R12B	-0.01			MAP2K6	0.05
SH3KBP1	-0.01			CDK5RAP3	0.05
CARD14	-0.01			USP44	0.05
TNFRSF25	0			H4C13	0.05
GJA1	0			FAM168A	0.05
COPS7A	0			GJA1	0.05
OTUB2	0			CDKN2C	0.05
EPHA7	0			E2F1	0.05
CDKL5	0			SMARCA2	0.06
STK24	0			EML4	0.06
PIK3CA	0			EVA1A	0.06
HUS1B	0			ACTB	0.06
TRIM28	0			KMT2A	0.06
PIAS2	0			IP6K3	0.06
RASSF7	0			AREL1	0.06
CALR	0			BUB1B	0.06
ANXA1	0			PRIM2	0.07
ERF	0			LTBR	0.07
PSMF1	0			HID1	0.07
GEN1	0			ALKBH7	0.07
CCNG1	0.01			RPA4	0.07
HIPK3	0.01			NUP107	0.07
REC114	0.01			RASSF1	0.07
H4C14	0.01			TADA2B	0.07
PARP9	0.01			TGFBR1	0.07
CEP162	0.01			URGCP	0.07
NME6	0.01			GTSE1	0.07
ANAPC4	0.01			GSDMA	0.07
DTX3L	0.01			NOLC1	0.07
NOP53	0.01			GNPDA1	0.07
PTK2B	0.01			MNS1	0.07
SMARCC1	0.02			FOXO3	0.07
H1-8	0.02			PSMA8	0.07
BCL7C	0.02			SPART	0.08
CABLES2	0.02			DCAF11	0.08
CCPG1	0.02			SENP3-EIF4A1	0.08
XKR4	0.02			MBD3	0.08
MARVELD1	0.02			FAN1	0.08
PYHIN1	0.02			PARP2	0.08
BID	0.02			PPP1R12A	0.08
EEPD1	0.02			ABRAXAS1	0.08
CUL4A	0.02			CETN1	0.08
SHB	0.02			BPTF	0.08
RADX	0.02			THOC2	0.08
CDKN1C	0.02			ORC4	0.08
FANCL	0.02			CARD14	0.09
EYA2	0.02			PRKCD	0.09
HSF1	0.02			ING3	0.09
PHF11	0.02			POLL	0.09
KLHDC3	0.02			MPG	0.09
RAD54B	0.02			PARP10	0.09
IL19	0.03			ZBTB38	0.09
PPID	0.03			SMARCA1	0.09
COPS3	0.03			STAG3	0.09
TUBB1	0.03			H4C15	0.09
THAP5	0.03			HMGB1	0.1
ING2	0.03			JAK2	0.1
LGALS12	0.03			IL12A	0.1
TADA2B	0.03			X	0.1
USP44	0.03			UBB	0.1
ZBTB5	0.03			POC5	0.1
IL1B	0.03			BTG2	0.1
PRKCD	0.03			XIAP	0.1
GORASP2	0.03			LOC122526776	0.1
CUL7	0.03			TFDP2	0.1
TUSC2	0.03			TNFAIP3	0.1
PER2	0.03			USP15	0.11
KIF2A	0.03			FOXO1	0.11
ANP32E	0.03			DTX3	0.11
TFDP3	0.04			TRAF4	0.11
DGKZ	0.04			RANGAP1	0.11
NSL1	0.04			PES 1.00	0.11
H4C9	0.04			HSCB	0.11
CDCA5	0.04			CCND3	0.12
DARS2	0.04			SLC5A11	0.12
TERF1	0.04			CD2	0.12
BRD2	0.04			FOXP1	0.12
TUBG2	0.04			RNF144B	0.12
DTL	0.04			RRP8	0.12
PES 1.00	0.04			HDAC9	0.12
LOC105379839	0.04			POLR2L	0.12
BIN3	0.04			SHF	0.12
HFM1	0.05			MAPK14	0.12
ANKLE2	0.05			MEAF6	0.12
DPP8	0.05			PRKN	0.12
WNT9A	0.05			MAPK12	0.12
SYCE2	0.05			CTCF	0.12
PALB2	0.05			EEPD1	0.13
PPP1R13B	0.05			RNF113B	0.13
DIABLO	0.05			NEDD8-MDP1	0.13
ALKBH7	0.05			SIRT6	0.13
EHMT2	0.05			PIM1	0.13
SCRIB	0.05			MSX1	0.13
CASP8	0.05			ABL1	0.13
GAS2L3	0.05			CHAF1A	0.13
TRIP12	0.05			PAK2	0.13
NHP2	0.05			PHF1	0.13
P3H4	0.05			LGALS16	0.13
PSMD5	0.06			TEN1-CDK3	0.13
H4C13	0.06			KNSTRN	0.13
BRINP1	0.06			IL6	0.13
UFSP1	0.06			CASP14	0.14
XRCC3	0.06			SRCAP	0.14
E2F5	0.06			ZNF771	0.14
PARPBP	0.06			ALDH1A2	0.14
CEP120	0.06			TNF	0.14
LIG4	0.06			ISG15	0.14
FZD5	0.06			BLID	0.14
MECOM	0.06			MAPK3	0.14
NBN	0.06			ZNF318	0.14
NFATC2IP	0.07			TLR2	0.14
PLD6	0.07			TMBIM4	0.14
PLAGL1	0.07			NSMCE3	0.15
SAXO1	0.07			UBE2U	0.15
ANAPC15	0.07			GPR65	0.15
MCMBP	0.07			KLHDC3	0.15
AP5S1	0.07			TACC2	0.15
NFATC1	0.07			ALDH5A1	0.15
CENPL	0.07			PLK1	0.15
TRIM65	0.07			IRF4	0.15
COPS5	0.07			TPP1	0.15
SMARCA2	0.07			MAEA	0.16
RECQL	0.07			DCLRE1B	0.16
MCM5	0.07			RRAGC	0.16
TEX264	0.08			MAD2L2	0.16
CCNB1IP1	0.08			SPIN2B	0.16
RABEP1	0.08			APOBEC3C	0.16
BEND3	0.08			IKBKE	0.16
AMN1	0.08			NFATC4	0.16
POLR2D	0.08			BEX2	0.16
BIRC7	0.08			SERPINB9	0.16
CIB1	0.08			KCNK4-TEX40	0.17
SMYD2	0.08			BID	0.17
IP6K3	0.08			DPP8	0.17
GSDMA	0.08			NUDT16L1	0.17
TNF	0.08			SBDS	0.17
CASP4	0.08			POLQ	0.17
PRKN	0.08			ALKBH2	0.17
LATS1	0.09			C1orf115	0.17
PCLAF	0.09			FOXM1	0.17
FOXO3	0.09			CDK5RAP2	0.17
HHEX	0.09			SSBP1	0.17
KIF25	0.09			LOC107986876	0.17
TDG	0.09			MRNIP	0.18
RAB11FIP3	0.09			RAD54B	0.18
BCAS2	0.09			PSMD9	0.18
KLHL15	0.09			CDT1	0.18
PRDX3	0.09			BBC3	0.18
SPRED2	0.09			SWSAP1	0.18
RPA4	0.1			BRMS1L	0.18
ECSCR	0.1			RGS14	0.18
PDCD6IP	0.1			CENPU	0.18
ABRAXAS2	0.1			USP14	0.18
ARHGEF2	0.1			ECT2	0.18
PGBD5	0.1			RTF1	0.18
CDKN2B	0.1			UBE2L6	0.18
RHOU	0.1			ANAPC15	0.19
COL4A3	0.1			TENT4A	0.19
BEX2	0.1			PARD3	0.19
USP2	0.1			APOBEC3A_B	0.19
TRIM25	0.1			CRYAB	0.19
NUAK2	0.1			ZBTB18	0.19
TSPYL2	0.1			AK1	0.19
NUPR1	0.1			PSMC4	0.19
WRAP53	0.1			SPRED2	0.19
PNN	0.1			UBA7	0.19
LOC112268052	0.1			SIN3A	0.19
CXCL8	0.1			HDAC4	0.19
SLX1A	0.1			POLR2H	0.2
TNFAIP3	0.1			BRD2	0.2
BCL2L13	0.1			BIVM	0.2
NUSAP1	0.11			EP300	0.2
CENPJ	0.11			APPL1	0.2
DEK	0.11			BAX	0.2
SIRT3	0.11			WDHD1	0.21
CARD6	0.11			AVPI1	0.21
BLZF1	0.11			TRAF3IP2	0.21
ZBTB7A	0.11			GPSM2	0.21
SPIDR	0.11			ALDH18A1	0.21
ESCO1	0.11			CDKN1A	0.21
MAP10	0.11			SPATA22	0.21
GADD45G	0.11			ALDH1L2	0.21
HDAC4	0.11			ERCC5	0.22
MGMT	0.11			ZNRD2	0.22
BMPR2	0.11			NUP85	0.22
PRUNE2	0.11			RNF20	0.22
COPS4	0.11			PPP4R4	0.22
PHF13	0.11			ARHGEF2	0.22
TP63	0.11			RTEL1	0.22
PPM1A	0.11			NCAPH2	0.22
BAD	0.11			ECSCR	0.22
BAK1	0.12			SUSD6	0.22
ODF2	0.12			TMPRSS11A	0.22
AEN	0.12			LGALS1	0.22
CDK2AP1	0.12			BABAM2-AS1	0.22
PRDM10	0.12			PPP3CA	0.22
STK3	0.12			CUL4A	0.22
THOC1	0.12			SETMAR	0.23
PLSCR1	0.12			FAP	0.23
PPAT	0.12			TNFRSF25	0.23
BRCC3	0.12			CDK2AP1	0.23
RDM1	0.12			IFI27L2	0.23
BATF	0.12			TEX15	0.23
TXNL4B	0.12			TNFRSF19	0.23
CSNK1E	0.12			CLK2	0.23
ARAP1	0.12			SCAF11	0.23
PARK7	0.12			USP33	0.23
MAEA	0.12			EID1	0.23
NR3C1	0.12			TMBIM6	0.23
CCND3	0.12			PDPN	0.23
TMBIM4	0.12			SPIRE1	0.24
MPZ	0.12			PHGDH	0.24
IFI6	0.13			ITPR1	0.24
VCPIP1	0.13			PYHIN1	0.24
VDAC1	0.13			ZFP42	0.24
CYP1B1	0.13			USH1C	0.24
S100A14	0.13			SOX2	0.24
IFI16	0.13			ARHGEF11	0.24
BMI1	0.13			KATNB1	0.24
TMEM117	0.13			SUDS3	0.24
NFATC2	0.13			TNFRSF10A	0.24
TEX15	0.13			FANCL	0.24
MRPS30	0.13			CENPO	0.24
TYMSOS	0.13			RHOB	0.24
NLRP1	0.13			ID4	0.25
CEP152	0.13			ANKLE2	0.25
XAF1	0.13			PMP22	0.25
YWHAG	0.13			CCDC85C	0.25
SP100	0.13			PLSCR1	0.25
RMI1	0.14			ZDHHC16	0.25
ACTL6B	0.14			ZNF622	0.25
INO80D	0.14			KMT2C	0.25
ACTR2	0.14			UBE2D2	0.25
NUP160	0.14			DAB2IP	0.25
GMNN	0.14			FIS1	0.25
FUT4	0.14			HINFP	0.25
MORC2	0.14			SMCHD1	0.25
PAK1	0.14			FAIM	0.25
MACROH2A2	0.14			WRN	0.25
NCAPH	0.14			CDK6	0.25
DHCR24	0.14			ARAP1	0.25
ORC3	0.14			SGF29	0.26
PDK1	0.14			SMC5	0.26
SMNDC1	0.15			UBE2K	0.26
TPD52L1	0.15			CXCL8	0.26
RAD50	0.15			ZWILCH	0.26
PARD3	0.15			RASSF5	0.26
SMARCD3	0.15			PSMB8-AS1	0.26
MAP2K6	0.15			NDEL1	0.26
STXBP4	0.15			PER3	0.26
TERF2	0.15			MCM9	0.26
ZNF83	0.15			PRDX3	0.26
CNTRL	0.15			BIRC3	0.27
NEDD1	0.15			CEBPB	0.27
CYP26B1	0.15			TERF1	0.27
PARP2	0.15			PDCD4	0.27
CLTC	0.15			CSRNP1	0.27
DRAM2	0.15			WAS	0.27
COA8	0.15			PAK6	0.27
PDPN	0.16			PRKD1	0.27
POU4F1	0.16			ANKRD54	0.27
HEPACAM	0.16			BCAS2	0.27
BABAM2	0.16			GPI	0.27
INSC	0.16			IFNG	0.27
BCL7B	0.16			NLRP2	0.27
DIAPH2	0.16			EZH2	0.27
RAB11B-AS1	0.16			TRIM6-TRIM34	0.28
ZBTB3	0.16			ZNF83	0.28
ITGB2	0.16			CAND1	0.28
GADD45GIP1	0.17			TOP2A	0.28
MYH10	0.17			XKR8	0.28
SUV39H2	0.17			C3orf38	0.28
CKAP5	0.17			UBC	0.28
PLCB1	0.17			EXO1	0.28
KIF3B	0.17			EYA1	0.28
ABRAXAS1	0.17			PAFAH1B1	0.29
MELK	0.17			RPS11	0.29
IFNA2	0.17			LIN54	0.29
SPECC1L-ADORA2A	0.17			PSMD6	0.29
SIAH2	0.18			RMDN3	0.29
PAFAH1B1	0.18			SMAD3	0.29
TNKS1BP1	0.18			ALOX15B	0.29
ZFP42	0.18			TRIAP1	0.29
CUL5	0.18			PSMD12	0.29
POC5	0.18			PLK5	0.29
RRP1B	0.18			ERCC1	0.29
FATE1	0.18			CREBL2	0.29
RPS3	0.18			FANCA	0.29
MAD2L1	0.18			DDB2	0.29
MAPRE2	0.18			MMS22L	0.29
ALKBH2	0.18			UBE2D1	0.29
DCUN1D2	0.18			CDC25B	0.29
CEP41	0.18			M1AP	0.29
TACC3	0.18			C19orf12	0.3
H4C8	0.18			CLIP1	0.3
LLGL2	0.18			CENPI	0.3
MDM2	0.18			PRIMPOL	0.3
ARL6IP5	0.18			CDK9	0.3
PRIM1	0.18			PPM1A	0.3
CXCR3	0.19			THAP1	0.3
CETN2	0.19			MPHOSPH6	0.3
NUDT1	0.19			MARF1	0.3
MAP9	0.19			DAB2	0.3
CDIP1	0.19			YTHDF2	0.3
BAX	0.19			NCF1	0.3
CENPA	0.19			GNL1	0.3
TUBGCP6	0.19			TOP2B	0.3
LGALS13	0.19			PRKAG3	0.31
XKR8	0.19			FBXO5	0.31
SPRED1	0.19			TCOF1	0.31
MCM7	0.19			HCG18	0.31
CDKN2C	0.19			C1D	0.31
SWI5	0.19			CBX1	0.31
FHIT	0.2			CIDEB	0.31
DTX3	0.2			RAD54L2	0.31
XIAP	0.2			ZNF652	0.31
PSMB9	0.2			TNFSF15	0.31
IL24	0.2			ERF	0.32
ARMT1	0.2			COL4A3	0.32
H4-16	0.2			APP	0.32
SFI1	0.2			PKN1	0.32
CXCR4	0.2			SUN2	0.32
ALDH5A1	0.2			CTDP1	0.32
FASLG	0.2			PER2	0.32
PAXX	0.2			GORASP1	0.32
BRMS1	0.2			FATE1	0.32
NLRP2	0.2			H2AZ1	0.32
SERPINB9	0.2			EXO5	0.33
ZRANB3	0.21			PSMC3IP	0.33
ITPR1	0.21			CEP70	0.33
EIF4E	0.21			CYFIP2	0.33
CCNO	0.21			CAAP1	0.33
PSMC3	0.21			GHITM	0.33
MLLT11	0.21			CENPS	0.33
ASF1B	0.21			HIP1R	0.34
NME1	0.21			LOC100419583	0.34
RTF1	0.21			TUBGCP4	0.34
RNF165	0.21			TEX12	0.34
GREM1	0.21			HORMAD2	0.34
BCL2L15	0.21			TNP1	0.34
NEK9	0.21			C14orf39	0.34
EID1	0.21			TUBB1	0.34
PSMD11	0.21			SMC6	0.34
ANKLE1	0.22			HUS1B	0.34
SGMS1	0.22			TDRD9	0.34
HIP1R	0.22			DDX5	0.35
DYRK4	0.22			APEX2	0.35
RHOC	0.22			RAD51C	0.35
PSMD2	0.22			USP28	0.35
CDCA7	0.22			RNF186	0.35
DLG1	0.22			BRCC3	0.35
CRY1	0.22			SH3RF3	0.35
TNKS	0.22			DRAM2	0.35
CNGB1	0.22			CENPK	0.36
PCNA	0.22			CDKN2A	0.36
ZBTB38	0.23			IFI16	0.36
MPG	0.23			MAP10	0.36
NTF4	0.23			PSMD3	0.36
RYR2	0.23			PIWIL2	0.36
DCLRE1B	0.23			HDAC10	0.36
TMPRSS11A	0.24			B9D2	0.36
LEF1	0.24			YWHAG	0.36
BCL2L12	0.24			KLHL42	0.36
HCG18	0.24			IKBKG	0.37
MAP3K7	0.24			KIF13A	0.37
SET	0.24			FAF1	0.37
DDX4	0.24			CENPE	0.37
NUP107	0.24			ARL8B	0.37
SNW1	0.24			CHD1	0.37
PER3	0.24			UBE2I	0.37
APC	0.24			ACD	0.37
DDI1	0.24			NUP37	0.37
BNIP3	0.24			XRCC4	0.37
URGCP	0.24			SPTBN1	0.37
GML	0.24			MCM7	0.38
HMCES	0.24			CUL4B	0.38
ERCC4	0.24			DNAAF11	0.38
ALDH7A1	0.24			AJUBA	0.38
ESPL1	0.24			SUV39H1	0.38
DCAF11	0.25			HORMAD1	0.38
TET2	0.25			STN 1.00	0.38
DLGAP5	0.25			ANKLE1	0.39
HEPACAM2	0.25			SENP6	0.39
MYO9A	0.25			TUSC2	0.39
BIVM	0.25			KLHL15	0.39
CETN3	0.25			INO80D	0.39
CARNS1	0.25			ZBTB47	0.39
TRAF4	0.25			SLX4	0.4
MACROD1	0.25			PRKAB2	0.4
LOC105373991	0.25			PRAME	0.4
ALDH1A2	0.26			SNAI2	0.4
HMGA2	0.26			SIX1	0.4
TOP2B	0.26			HELB	0.4
TSG101	0.26			COA8	0.4
GPS1	0.26			PTK2B	0.4
TTC19	0.26			CASP5	0.41
RACGAP1	0.26			MPZ	0.41
HAUS6	0.26			PDCD5	0.41
TUBG1	0.26			SKP2	0.41
PARD6A	0.26			AIMP2	0.41
MAU2	0.26			EYA2	0.41
POLR2L	0.27			IL19	0.41
FAP	0.27			ATAD5	0.41
USP48	0.27			KLHL21	0.41
APLP1	0.27			ALDH6A1	0.41
SF1	0.27			GAS2	0.41
BCCIP	0.27			CRADD	0.41
FOXO1	0.27			CCNK	0.41
ZDHHC16	0.27			RNF212	0.42
CNOT8	0.27			ESCO1	0.42
LOC105370027	0.27			CSNK2A2	0.42
PAX3	0.27			SEM1	0.42
CNOT7	0.27			CHD1L	0.42
NEDD9	0.27			CCNE1	0.42
RNF186	0.28			APLF	0.42
PSEN1	0.28			FOXN3	0.42
USP1	0.28			MCM10	0.42
C19orf12	0.28			SEC13	0.42
JAK2	0.28			SHPRH	0.42
ABHD14B	0.28			ORC2	0.42
MYH9	0.28			XPO1	0.43
NCAPD2	0.28			RING1	0.43
AKTIP	0.28			DDI2	0.43
TUBA1A	0.28			THRAP3	0.43
NUF2	0.28			DMC1	0.43
KCNIP3	0.28			KAT14	0.43
GINS4	0.28			TIA1	0.43
CBX1	0.29			PER1	0.43
DDN-AS1	0.29			CDC6	0.43
COPS7B	0.29			SMARCA5	0.43
ETAA1	0.29			APLP1	0.44
PSMC4	0.29			GOLGA2	0.44
NTHL1	0.29			P3H4	0.44
ISG15	0.29			KIF15	0.44
HMGN1	0.29			MSH5-SAPCD1	0.44
RAD54L2	0.29			APOBEC3F	0.44
GPSM2	0.29			TFDP3	0.44
UBE2L6	0.29			THOC1	0.44
KMT5B	0.3			CDCA7	0.44
BLID	0.3			APOBEC1	0.44
RNF8	0.3			HIPK2	0.44
DCTN2	0.3			GREM1	0.44
MIS18A	0.3			APPL2	0.44
NEK11	0.3			ATCAY	0.44
PPP6R1	0.3			ZNF451	0.45
UPF1	0.3			KLF11	0.45
ARID3A	0.3			CADM1	0.45
IKZF1	0.3			WNT10B	0.45
GAS2L2	0.3			PPP1R12B	0.45
X	0.3			TERF2IP	0.45
HGF	0.3			CDKN1B	0.45
LGALS14	0.31			CAPN3	0.45
SFRP2	0.31			H3C1	0.45
APLF	0.31			GNAI1	0.45
ALDH3A2	0.31			TRIM34	0.45
UBE2A	0.31			USP1	0.46
COPS6	0.31			CABLES1	0.46
CEP78	0.31			NFKB1	0.46
TRAF7	0.31			XRCC3	0.46
ERCC1	0.31			TRIM35	0.46
FAS	0.31			TWIST1	0.46
NSD2	0.31			PRKAR1A	0.46
ASH2L	0.31			PARD6G	0.46
FNIP2	0.31			RAD54L	0.46
CCNDBP1	0.31			CDC20	0.46
BCL3	0.31			RNF168	0.46
ATCAY	0.31			CHCHD6	0.46
FAM24B-CUZD1	0.32			RAD52	0.46
SPATA22	0.32			CASP4	0.46
H4C1	0.32			FANCF	0.47
CHFR	0.32			KMT5A	0.47
SLX4	0.32			NSUN2	0.47
IGHMBP2	0.32			RAN	0.47
MNAT1	0.32			UBA52	0.47
SLC35F6	0.32			LTA	0.48
COPS8	0.32			OPA1	0.48
NME3	0.32			GEN1	0.48
INHA	0.32			SENP5	0.48
CLIP1	0.32			SNAI1	0.48
ASCC1	0.32			SMUG1	0.48
HCFC1	0.32			DDX11	0.48
BOD1	0.32			SAXO1	0.48
FMR1	0.32			CTC1	0.48
PPP1R12A	0.33			GNGT1	0.48
GTF2H3	0.33			BRD4	0.48
ZNF451	0.33			XRCC6	0.48
GAS6	0.33			CDIP1	0.48
PRKAG3	0.33			HPF1	0.48
ZNF652	0.33			OVOL1	0.49
MRPS11	0.33			SIRT5	0.49
CGB7	0.33			MCMDC2	0.49
RNF183	0.33			MAEL	0.49
UBE2T	0.34			PARP14	0.5
SMARCAL1	0.34			NEK8	0.5
TRIM24	0.35			XKR6	0.5
B9D2	0.35			MAP4	0.5
ANAPC2	0.35			CRIP1	0.5
GTSE1	0.35			TUBB3	0.51
RPS11	0.35			SUV39H2	0.51
KIF13A	0.36			UFSP2	0.51
DLG1-AS1	0.36			EAF2	0.51
JAG2	0.36			MBD4	0.51
PPP2R2A	0.36			PDS5A	0.51
GABBR1	0.36			LOC102724023	0.51
POLR2C	0.36			NCAPD2	0.51
CKAP2	0.36			NLRP1	0.52
POU4F2	0.36			TAF6	0.52
AICDA	0.36			ADAMTSL4	0.52
DDX1	0.36			GRK5	0.52
CLPTM1L	0.36			RIF1	0.52
LOC107985204	0.37			NUDT18	0.52
UBE2D2	0.37			MPHOSPH9	0.52
BABAM2-AS1	0.37			RALA	0.52
EVA1A	0.37			TMEM161A	0.52
TMEM250	0.37			AHR	0.52
EAF2	0.37			NEDD9	0.53
RNF212	0.37			PALB2	0.53
SLFN11	0.37			ACKR3	0.53
FAM162A	0.37			ZMPSTE24	0.53
STEAP3	0.37			SCAF4	0.53
CENPX	0.38			HCFC1R1	0.53
PIWIL4-AS1	0.38			NSMCE2	0.53
SLK	0.38			GAS2L2	0.53
MAD2L1BP	0.38			CASP6	0.53
LGALS7	0.38			ACTL6B	0.53
TNFAIP8	0.38			CLPTM1L	0.53
YBX1	0.38			SUPT5H	0.53
SUPT6H	0.38			PIK3CA	0.54
CDT1	0.38			DDN-AS1	0.54
PIK3R1	0.38			PSMB8	0.54
CDC14A	0.39			CDC25C	0.54
CRKL	0.39			URGCP-MRPS24	0.54
TCIRG1	0.39			SCAI	0.54
NEIL3	0.39			RNF183	0.54
NELFB	0.39			BRINP1	0.54
SPAST	0.39			GADD45G	0.54
H4C3	0.39			TTI1	0.55
FAM32A	0.39			TEX264	0.55
MFN2	0.39			BCL2L12	0.55
SPIRE1	0.39			CCNB1	0.55
EPHB6	0.39			SLX1A	0.55
RASSF2	0.39			MAGEH1	0.55
SPC25	0.4			LZTS1	0.56
ALOX15B	0.4			IFI6	0.56
ERCC3	0.4			TNFAIP1	0.56
RASSF1	0.4			HES1	0.56
EBAG9	0.4			NUDT2	0.56
PAK4	0.4			RASSF2	0.56
GLG1	0.4			SUMO4	0.57
URGCP-MRPS24	0.4			PMS2	0.57
NCAPG	0.4			TAOK2	0.57
OPTN	0.4			CLTC	0.57
MT3	0.41			LOC105379839	0.57
CEACAM6	0.41			CASP1	0.57
DKC1	0.41			RANBP2	0.57
EXO1	0.41			C1orf112	0.57
TUBE1	0.41			RADX	0.58
IRF1	0.41			PSMB3	0.58
UBE2E2	0.41			CHD3	0.58
PRIMPOL	0.41			AKTIP	0.58
PTTG1	0.41			HTT	0.58
SSBP1	0.41			SHLD3	0.58
ATRIP	0.41			BMI1	0.58
NUCKS1	0.41			BAG6	0.59
UNC5B	0.41			STK11	0.59
E2F6	0.42			AMN1	0.59
APBB2	0.42			WTAP	0.59
INTS7	0.42			GRAMD4	0.6
SSBP2	0.42			MEA1	0.6
PPM1D	0.42			POLR2G	0.6
SDCCAG8	0.42			DNTT	0.6
CEP57	0.42			SETD2	0.6
TICRR	0.42			POLH	0.6
CD2AP	0.42			CDK1	0.6
PHGDH	0.42			SNW1	0.6
TAF9B	0.42			NUSAP1	0.6
TAF1L	0.42			USP26	0.61
ECT2	0.43			BIRC6	0.61
AIM2	0.43			PRODH	0.61
PPM1G	0.43			RASSF6	0.61
RFK	0.43			RAF1	0.61
HMG20B	0.43			PSMB4	0.61
ANAPC5	0.43			H4C3	0.61
RFC4	0.43			SPDYA	0.61
STK33	0.43			ARPC4-TTLL3	0.62
UBE2R2	0.43			NKX2-5	0.62
XRCC4	0.44			UFC1	0.62
PPP5C	0.44			LOC105370027	0.62
NKX2-5	0.44			VASH1	0.62
SETX	0.44			POLI	0.63
MCM3AP	0.44			CCNC	0.63
CTC1	0.44			TAF9B	0.63
RMDN3	0.45			SMC2	0.63
KPNA2	0.45			ERCC6	0.63
PSMD13	0.45			LALBA	0.63
PSMA1	0.45			YWHAB	0.63
TACC2	0.45			PRDX5	0.63
ALG11	0.45			BCL2L2	0.63
CASP3	0.46			IFI27L1	0.63
BRCA2	0.46			DTL	0.63
ANKRD28	0.46			FASLG	0.63
TUBB3	0.46			UBA1	0.63
SNAI1	0.46			NEK11	0.64
TOP3A	0.46			DYRK4	0.64
STAG3	0.46			PIAS1	0.64
SMARCC2	0.46			MICA	0.64
KNTC1	0.46			PLK2	0.64
UBE2V1	0.46			MLLT11	0.64
BRD7	0.46			EIF5A	0.64
TDRD1	0.46			CHASERR	0.64
KLF11	0.46			TDG	0.64
AKAP8	0.47			RAB2A	0.64
RABGAP1	0.47			TOX3	0.64
TOX3	0.47			ERCC3	0.64
GAS1	0.47			NUDT15	0.65
KIF23-AS1	0.47			PPP6R1	0.65
SFN	0.47			HDAC1	0.65
TRAIP	0.48			LLGL2	0.65
ALDH18A1	0.48			RASA1	0.65
BANP	0.48			IFNA2	0.65
LZTS1	0.48			CASP10	0.65
WDR26	0.48			CLOCK	0.65
POLD2	0.48			TUBG2	0.65
POLD1	0.48			ACER2	0.65
DAB2IP	0.48			TBRG4	0.65
NUP85	0.48			CHRAC1	0.66
CENPV	0.48			TMEM256-PLSCR3	0.66
CUL2	0.48			LOC105379199	0.66
CDC5L	0.48			ALDH3A2	0.66
TRIM34	0.48			RNF152	0.66
USP26	0.48			PTPN11	0.66
CDC73	0.49			ID3	0.66
UFD1	0.49			PSMB9	0.66
ZNF385B	0.49			GORASP2	0.66
PSMC3IP	0.5			XAB2	0.66
ORC1	0.5			H2AX	0.67
WDR70	0.5			MORF4L1	0.67
BAZ1B	0.5			NSMCE1	0.67
THOC2	0.5			STEAP3	0.67
TCTN3	0.5			ING1	0.68
SHLD1	0.5			CENPV	0.68
ACKR3	0.5			CSNK2A1	0.68
CLSPN	0.5			COL21A1	0.68
CASP6	0.51			ZNF385B	0.68
NCL	0.51			MYO9A	0.68
CHD3	0.51			E2F2	0.68
UBE2U	0.51			USP39	0.68
PSMD6	0.52			CDC25A	0.68
VPS29	0.52			POLG	0.68
CDC16	0.52			PSMA3	0.68
BRAT1	0.52			CD2AP	0.68
LRWD1	0.52			SMG1	0.69
DNM2	0.53			FTSJ3	0.69
BCL2L10	0.53			LOC729867	0.69
SPO11	0.53			DPEP1	0.69
SHLD3	0.53			MUTYH	0.7
CRADD	0.53			HIC1	0.7
UFSP2	0.53			COPS7A	0.7
CARM1	0.53			HCAR2	0.7
PAK6-AS1	0.54			SLC35F6	0.7
TUBGCP3	0.54			FAS	0.7
IQGAP3	0.54			FZD5	0.7
SHF	0.54			TRIM28	0.71
CDK9	0.54			SKP1	0.71
TBRG4	0.54			POU4F2	0.71
POLG	0.54			PSMD13	0.71
CHMP1A	0.54			REC8	0.71
PDCD5	0.54			LMNA	0.71
MYC	0.54			COPS3	0.71
SLC5A8	0.55			TEX11	0.71
EMC4	0.55			INO80C	0.71
CENPE	0.55			MCMBP	0.72
PSMA3	0.55			FGF10	0.72
RANGAP1	0.55			SRA1	0.72
HPF1	0.55			SMARCAL1	0.72
RASSF6	0.55			DCUN1D4	0.72
PPM1F	0.55			LGALS7	0.72
DST	0.55			RNF169	0.72
TNFSF10	0.55			OTUB1	0.73
PSMA7	0.55			PWWP3A	0.73
WAC	0.55			AEN	0.73
KNL1	0.55			PRF1	0.74
NOTCH4	0.56			ZSWIM7	0.74
ALDH6A1	0.56			MACROD2	0.74
LOC100419583	0.56			OARD1	0.74
FAN1	0.56			RGCC	0.74
LOC107986876	0.56			FIGNL2	0.74
ORC5	0.57			RAB11B-AS1	0.75
KATNA1	0.57			PKN2	0.75
CCDC85C	0.57			SYCE2	0.75
BORA	0.57			TUBGCP3	0.75
RELT	0.57			TMEM109	0.75
RHOB	0.57			POU4F1	0.75
THRAP3	0.57			PSMB2	0.75
RASA1	0.57			NME1	0.75
ACTR6	0.57			TMEM214	0.75
NOP9	0.57			RNF111	0.75
PPP6R3	0.57			LOC107985381	0.75
WTAP	0.58			H1-8	0.75
SOX11	0.58			CASP12	0.75
PPP2R2B	0.58			CSNK1D	0.76
LMNA	0.58			UFD1	0.76
SPC24	0.58			CCNG1	0.76
GRIK2	0.58			NUCKS1	0.76
FIS1	0.58			WDR76	0.76
INO80B-WBP1	0.58			ERCC4	0.77
AQR	0.58			PIWIL3	0.77
CTDP1	0.59			TINF2	0.77
ASTE1	0.59			SON	0.77
DAPK3	0.59			TCF7L2	0.77
PIM1	0.59			PARPBP	0.78
MCMDC2	0.59			UBE2T	0.78
CEP76	0.59			RNF34	0.78
ALDH1A1	0.59			PAX3	0.78
KIF18B	0.59			PRKCG	0.78
EDA2R	0.59			RNF216	0.78
SIRT7	0.6			ROCK1	0.78
CARD8	0.6			TAOK1	0.79
THOC7	0.6			ZRANB3	0.79
ATMIN	0.6			HNRNPUL1	0.79
PARD6G	0.6			PPP4R3B	0.79
RBM17	0.61			CENPA	0.79
VPS4B	0.61			USP10	0.79
OTUD7B	0.61			PSMA7	0.79
NAE1	0.61			TIGAR	0.79
TRIM35	0.61			PPM1G	0.8
SMUG1	0.61			FBXO43	0.8
TELO2	0.62			UFSP1	0.8
PRKCB	0.62			PARK7	0.8
MYBBP1A	0.62			ITGB3BP	0.81
ALDH9A1	0.62			CNOT6	0.81
BRD8	0.62			KAT5	0.81
HDAC10	0.62			PSMA1	0.81
BCL2L2	0.63			AKAP8	0.82
HIPK1-AS1	0.63			XRCC1	0.82
RAB11A	0.63			CNGB1	0.82
KIFC1	0.64			DTX3L	0.82
SPIRE2	0.64			HMGA2	0.83
INO80C	0.64			TUBB4B	0.83
SEC13	0.64			FBXO31	0.83
GINS2	0.64			SPC25	0.83
GHITM	0.64			MCM8	0.83
CLK2	0.64			HRAS	0.84
BUB1B	0.64			NOP10	0.84
NEIL1	0.64			LIN9	0.84
CCNA1	0.65			SHLD1	0.84
TRIM21	0.65			EDAR	0.84
H2AZ1	0.65			PET117	0.84
PSMA2	0.65			EP400	0.84
PDS5A	0.65			RNF8	0.85
RAD18	0.65			VCPIP1	0.85
UBE2D1	0.65			PIDD1	0.85
LALBA	0.65			COQ5	0.85
CHMP3	0.65			RBL2	0.85
TFIP11	0.65			EMD	0.86
MAPK12	0.65			CNOT6L	0.86
ARID2	0.65			MLH3	0.86
MIS18BP1	0.66			DST	0.86
PSMB8	0.66			RPL26	0.87
DBF4B	0.66			ASCC1	0.87
UIMC1	0.67			MARK3	0.87
CAAP1	0.67			XPA	0.87
PRAME	0.67			ING2	0.87
UBR2	0.67			OTUD7B	0.87
SMCHD1	0.67			XKR4	0.87
MTOR	0.67			GPS1	0.87
ZBTB47	0.67			UFM1	0.87
DDX11	0.67			TACC3	0.88
LOC729867	0.67			FNIP2	0.88
RAD51C	0.68			RACGAP1	0.88
BAG6	0.68			RPA3	0.88
MORF4L1	0.68			EXD2	0.88
POLR2K	0.68			RBBP4	0.89
TP53BP2	0.68			LOC112268052	0.89
GIGYF2	0.68			PHF11	0.89
DONSON	0.69			ARL6IP5	0.89
HAUS2	0.69			RDM1	0.9
WDHD1	0.69			TPD52L1	0.9
PLK2	0.69			DHCR24	0.9
ZMPSTE24	0.69			DKC1	0.9
MAPK1	0.69			LGALS12	0.9
TRAF3IP2	0.7			TACC1	0.9
SCAI	0.7			PBRM1	0.9
NOLC1	0.71			RAG1	0.9
CDK1	0.71			IL24	0.9
LOC102724023	0.71			RBM14	0.9
TRIM6-TRIM34	0.71			TMEM14A	0.91
SMARCB1	0.71			BCL7C	0.91
RGCC	0.71			SETX	0.91
FIGNL2	0.71			UBE2V1	0.91
ALDH1B1	0.72			SFI1	0.91
MAD1L1	0.72			TCIRG1	0.92
BPTF	0.72			PAEP	0.92
ID3	0.72			POLR2E	0.92
PIK3CG	0.72			COPS7B	0.92
REV3L	0.72			MAPKAPK2	0.92
TAOK2	0.72			DLG1	0.93
MBD4	0.73			GINS2	0.93
SON	0.73			CDK2	0.93
TENT4A	0.73			TGFB2	0.93
SPDL1	0.73			FMN2	0.93
CENPH	0.73			RFC2	0.93
MRPL41	0.74			UBE2R2	0.93
GRAMD4	0.74			Non-targeting1	0.94
RING1	0.74			NUP133	0.94
PSMB2	0.74			DONSON	0.94
ALDH3B2	0.74			PSMD8	0.94
TOP2A	0.74			CASP2	0.95
RNF113B	0.75			BRMS1	0.95
TUBGCP4	0.75			MAGI3	0.95
UBE2I	0.75			TMEM250	0.95
RNF126	0.75			RASSF7	0.95
UBE2N	0.76			FANCG	0.95
SMARCD1	0.76			FHIT	0.95
HCFC1R1	0.77			NEIL3	0.95
ACD	0.77			AICDA	0.95
RNF113A	0.77			HHEX	0.95
ZBTB18	0.78			NME3	0.96
KEAP1	0.78			GCNA	0.96
RFWD3	0.78			E2F5	0.96
RPA3	0.78			EGLN3	0.96
ERBIN	0.79			YEATS4	0.96
RTF2	0.79			BORA	0.97
SENP5	0.8			INTS3	0.97
SMC1A	0.8			EPC2	0.97
DMAP1	0.8			DCUN1D1	0.98
MPHOSPH6	0.8			ATMIN	0.98
TRIAP1	0.8			HEPACAM2	0.98
DYNLL1	0.8			PML	0.98
ALMS1	0.8			HSPA2	0.99
RRAGC	0.81			IFT57	0.99
PSME3	0.81			KIF3B	0.99
MICA	0.81			CCNDBP1	0.99
HIC1	0.82			KPNA2	1
INCENP	0.82			KMT5B	1
SENP6	0.82			BRIP1	1
KIAA1586	0.82			MSH3	1
POLR2G	0.82			MYLK4	1
RALA	0.82			USP20	1
EPO	0.82			DDIT4	1
PLRG1	0.82			ZBTB5	1
CDC6	0.82			PLCB1	1.01
NUP98	0.83			ABRAXAS2	1.01
TOPORS	0.83			TCF3	1.01
CNOT6	0.83			DCLRE1C	1.01
ARID1A	0.84			TET2	1.01
EREG	0.84			REV3L	1.01
SETDB1	0.84			MORC2	1.01
ZNF280C	0.84			TP53INP1	1.01
ARHGEF11	0.85			STRA8	1.01
CFLAR	0.85			ANK3	1.01
CHRAC1	0.85			NCL	1.02
POLR2A	0.85			DTX4	1.02
PARD6B	0.85			DYNLL1	1.02
DPEP1	0.86			CDC14A	1.02
PIF1	0.86			NOP53	1.02
RINT1	0.86			POGZ	1.02
PSMD4	0.86			ANKRD28	1.02
NINL	0.86			CEACAM6	1.03
SMARCAD1	0.87			SEH1L	1.03
PSMG2	0.87			CGB7	1.03
XAB2	0.87			PPM1F	1.03
SART1	0.88			PPAT	1.03
RAB11FIP4	0.88			POLR2D	1.03
NUP37	0.88			TIAM1	1.04
CDKN1B	0.88			INCENP	1.04
MTREX	0.88			CUL1	1.04
PIAS1	0.89			SLC5A8	1.04
CDC23	0.89			GTF2H2B	1.04
TTI2	0.9			ALKBH3	1.05
PRKDC	0.9			SOX11	1.05
THAP1	0.91			CHAF1B	1.05
PSMD7	0.91			ZMAT3	1.05
TFDP1	0.92			RFK	1.05
SMAD3	0.92			RNF126	1.06
RFC2	0.92			ACTR5	1.06
BCL2	0.93			ALDH3A1	1.06
NSMCE2	0.93			TP53	1.06
CDK5	0.93			TNFRSF10B	1.06
MRGBP	0.93			DAP	1.06
EPC1	0.94			NSMCE4A	1.06
TMEM214	0.94			ALDH1B1	1.06
DYNC1H1	0.94			SWI5	1.07
NUMA1	0.94			SMARCC2	1.07
CDC123	0.94			IKZF1	1.07
CCNB1	0.94			COL1A1	1.07
DCTN3	0.95			NUDC	1.08
RPS6KA3	0.95			PPP5C	1.08
RNF4	0.96			NUMA1	1.08
SCAF11	0.96			BRAT1	1.08
PSMB4	0.96			LRRC56	1.08
RBX1	0.96			BCL7B	1.09
NUDT15	0.97			RFC3	1.09
DDX41	0.97			POLR2K	1.09
CDC34	0.97			DYRK3-AS1	1.09
RNF111	0.97			PSMF1	1.09
RAD51D	0.98			E2F3	1.09
NGFR	0.99			APBB2	1.09
FBXO5	1			ALDH7A1	1.09
TNFSF12	1			LGALS13	1.1
BAZ1A	1			CAB39	1.1
TPX2	1			DYNC1H1	1.1
MCM10	1			DDX41	1.1
NUDT2	1.01			PRDM9	1.1
E2F3	1.01			ZBTB7A	1.1
PSMD8	1.01			CSRNP2	1.1
DROSHA	1.01			PTPRH	1.11
UBE2K	1.01			TUBGCP5	1.11
RRS1	1.01			NR3C1	1.11
PINX1	1.01			NEK9	1.11
XRCC5	1.01			SLC30A9	1.12
RANBP2	1.01			MIS12	1.12
SENP2	1.02			PSMA5	1.12
UXT	1.02			COPS8	1.12
PSMB6	1.04			CDC16	1.13
GTF2H4	1.04			CFLAR	1.14
MCM2	1.05			RBX1	1.15
AXIN1	1.05			NFATC2	1.16
TRIM29	1.05			PIK3CG	1.16
PHF3	1.05			FBXO10	1.16
GINS1	1.05			BIRC5	1.16
RMI2	1.06			FAM162A	1.16
SMARCA4	1.07			STK4	1.16
RPS6	1.07			RAD51D	1.16
MASTL	1.08			MACROD1	1.17
TCF7L2	1.08			ANAPC4	1.17
CDKN1A	1.08			INSC	1.17
CASP2	1.09			SIRT3	1.18
NACC2	1.1			VPS72	1.18
MEAF6	1.1			YBX1	1.18
[truncated: 175 more rows]

## Sheet: figure 1c
DMSO			AZD1775 (200 nM)			CC-90009 (62.5 nM)			AZD1775 (200 nM) + CC-90009 (62.5 nM)
100	100	100	80.4714	92.0432	81.6715	99.6096	97.2945	93.9126	27.2596	34.4581	20.943
one way ANOVA (multiple comparisons)
AZD1775 vs. Combination		****	<0.0001
CC-90009 vs. Combination		****	<0.0001

## Sheet: figure 1d
AZD1775	Zn-c3	Debio0123	ATRi	CHEK1i	PKMYT1i
23.2167	20.9233	20.1067	9.32333	2.63	9.66667
	Loewe	HSA	Bliss		average scores
AZD1775	16.88	23.35	29.42		23.2167
Zn-c3	21.98	23.21	17.58		20.9233
Debio0123	18.39	19.96	21.97		20.1067
ATRi	6.57	9.44	11.96		9.32333
CHEK1i	1.57	3.15	3.17		2.63
PKMYT1i	8.99	10.21	9.8		9.66667

## Sheet: figure 1e
80kDa
										GSPT1
65kDa
										gammaH2AX
15kDa
																						Puromycin
50kDa
										ATF4
115kDa										Vinculin
																					total ponceau prior to puromycin probing
																					additional image of total ponceau prior to puromycin probing

## Sheet: figure 1f
DMSO			AZD1775 100 nM			CC-90009 4 uM			ISRIB 500nM			Combination (AZD1775 + CC-90009)			Combination + ISRIB 500nM
100	100	100	76.167	80.426	87.539	81.092	80.452	93.866	99.354	99.438	97.805	18.057	23.792	35.468	77.269	81.136	93.031
unpaired, two tailed, t-test
Combination (AZD1775 + CC-90009) vs Combination + ISRIB 500nM
P value		0.0011
P value summary		**

## Sheet: figure 2a
											p-GCN2 pT899
185kDa
											GCN2
185kDa
											p-eif2alpha pS51
30kDa
											eif2alpha
30kDa
											ATF4
50kDa
115 kDa
											Viinculin
15kDa											gamma H2AX
30 kDa											p-CDK1 pY15

## Sheet: fig 2b
AZD1775 (nM)	AAVS1 #1				GCN2 CRISPRi #1				GCN2 CRISPRi #2
9600	14.0064	9.92982	19.8043	10.413	18.2247	11.7878	17.0602	10.7787	14.2208	14.662	20.1436	14.0794
4800	14.1276	10.7984	19.2754	10.7681	16.019	12.2375	17.1182	10.4413	17.206	15.6333	19.1109	12.3719
2400	16.0032	11.9062	17.327	12.2844	22.0268	14.3814	18.6073	10.2946	21.4405	17.7748	24.1175	12.8218
1200	18.0876	12.6669	16.3359	13.4276	41.2266	19.0991	44.6705	15.6564	35.0947	22.6368	50.9859	17.166
600	25.1991	19.3009	29.8706	19.1464	77.5416	52.4523	74.3173	41.6969	73.1451	58.6876	84.637	49.114
300	58.2237	36.4182	74.5048	46.2082	97.6645	87.261	76.6414	72.2375	87.0994	92.7539	90.4335	85.5283
150	114.153	74.901	92.4882	71.9039	100.618	99.7235	92.1374	82.2049	93.2884	98.2467	92.2191	94.0744
75	105.011	80.5733	96.1822	87.1281	101.651	94.9643	83.5727	100.198	90.2954	103.083	99.8317	105.885
37.5	107.066	98.1793	97.7742	91.8745	107.665	77.2444	93.2258	93.2502	88.6677	98.482	99.5421	93.027
0	100	100	100	100	100	100	100	100	100	100	100	100

## Sheet: fig 2c 
AZD1775 (nM)	AAVS1 #1				GCN1 CRISPRi #1				GCN1 CRISPRi #2
9600	17.4324	10.3938	18.3192	11.9327	17.9533	10.7487	17.9417	11.4444	15.9327	12.5988	18.437	13.0173
4800	17.9363	11.5558	19.3133	14.1552	16.4742	12.268	19.0958	13.3329	17.7384	14.5032	19.2325	14.0993
2400	16.6559	13.644	19.3223	14.2289	19.7209	14.0787	22.644	12.4379	20.7829	14.6765	20.7517	14.2497
1200	21.4182	12.1639	20.4965	13.6278	31.8397	16.1978	38.1461	18.0176	32.027	16.298	29.728	18.9419
600	30.8466	14.6249	39.9762	22.8597	54.4849	24.2686	84.2446	47.1053	50.4276	23.6334	77.8165	39.7888
300	62.3377	23.361	79.2403	53.3679	75.6587	61.1906	84.87	89.0271	70.7968	50.3514	89.1546	79.126
150	75.5684	50.7469	96.7656	88.5006	87.8353	82.3181	87.3385	102.907	83.9893	85.6974	98.4497	100.519
75	90.3705	88.6152	100.878	96.1175	95.6827	95.5212	93.4064	103.567	89.7502	95.636	97.4482	99.3168
37.5	103.273	90.1214	90.3501	104.621	100.349	95.0579	94.0541	103.79	95.1437	93.4659	102.224	99.2464
0	100	100	100	100	100	100	100	100	100	100	100	100

## Sheet: fig 2d
	RPE-1 (p53 proficient)				U2OS				HAP1				SAOS2				MCF10A				HELA				MEF
UT	-1.06536	-1.06549	-0.65852	-0.73792	-1.34936	-1.20498	-0.89921	-0.77889	-1.03057	-1.10573	-0.69672	-0.64295	-0.89375	-1.01985	-0.46952	-0.60006	-0.47962	-0.35993	0.631875	-1.18236	-1.36666	-1.40828	-0.55004	-0.74576	-0.61589	-0.8272	-0.41859	-0.22588
Wee1i	1.33813	1.33807	1.41312	1.41376	1.0413	1.2436	1.39489	1.4117	1.354	1.31642	1.41416	1.41233	1.39604	1.35841	1.39004	1.40906	1.39197	1.36438	0.779759	1.26313	0.998252	0.816202	1.40333	1.4135	1.41045	1.40698	1.37916	1.32196
Wee1i +GCN2i	-0.27277	-0.27258	-0.75461	-0.67584	0.308059	-0.03862	-0.49568	-0.6328	-0.32343	-0.21069	-0.71744	-0.76938	-0.50228	-0.33856	-0.92052	-0.809	-0.91235	-1.00445	-1.41163	-0.08077	0.36841	0.592079	-0.85329	-0.66773	-0.79455	-0.57978	-0.96057	-1.09608

## Sheet: fig2e + f
					PDO #1				PDO #2
														vinculin
	115 kDa
														ATF4
	50kDa
														p-cdk1
	30 kDa
														gammaH2AX
	15kDa

[truncated: 43 more sheets: fig 2g, fig 2i, fig 3c + supp 10b + supp 11a, fig 3d + supp11b + supp12a, fig 3e + supp13a + supp13b, fig 3f, fig 4a, fig 4c, fig 4e, fig 4f, fig 4g, fig 4h + supp 15, fig 5b, fig 5c_x0009_, fig 5d, fig 5e, fig 5f, supp 1a, supp 1b, supp 2 …]
